# Supplementary material for: Genome-Wide Analysis and Functional Characterization of LACS Gene Family Associated with Lipid Synthesis in Cotton (Gossypium spp.)
Source: Int J Mol Sci. 2023 May 10;24(10):8530. doi: 10.3390/ijms24108530 (PMC10218317; doi:10.3390/ijms24108530)
Supplement: Supplementary file 1 [file ijms-24-08530-s001.zip]

Archive with 8 entries (8 files):
- Figure S1. The logos of 10 motifs in 65LACS proteins.tif
- Supplement File S1. Protein Sequences.fa
- Table S1. Renaming & biophysical properties.xlsx
- Table S2. Primers for qRT-PCR.xlsx
- Table S3. Subgroup classifications of LACS proteins.xlsx
- Table S4. Gene Dup 4 Genomes.xlsx
- Table S5. Duplicated gene.xlsx
- Table S6. Ka_Ks calculation and estimated divergence time for the LACS duplicated gene pairs.xlsx
