# Supplementary material for: Genome-Wide Analysis and Functional Characterization of LACS Gene Family Associated with Lipid Synthesis in Cotton (Gossypium spp.)
Source: Int J Mol Sci. 2023 May 10;24(10):8530. doi: 10.3390/ijms24108530 (PMC10218317; doi:10.3390/ijms24108530)
Supplement: Supplementary file 1 [file ijms-24-08530-s001.zip › Supplement File S1. Protein Sequences.fa]

>Gsu_LACS_XP_005709093.1
MNVAFLLGIASPFSGRQLNNNTTGNEKIILKKQVLLSNGCCNIVYRVTPTNCKLAKDQWKAAEKNEKTFQ
ANSNEWSDKELLPKHPNGNGLYHLLTNKFKPTKEKWTQDGKKRQETLLNLFFDNVQGLNGVQNRVALAKR
SRDGTWYKWTWKQYGELVVKTANGLLALGFTYGDHVTILSANCPEWLFADLATMCLGGSTAGIYPNDVAE
QIVFINQNFDAKFFFVDSLKQLVRLKPFLNQLTKLIYIIVLSLETDNQEERDMVETDSRIISYARLLELG
KTYSERSPNYVEENARKITPDTFCMTVYTSGTTGQPKGACYSHQNIYCVGTTIAEELNCQGRDILLSFLP
LCHVAERIQSLFLAIAGKCSVYFAESIQRVREELPQVRPTIFMCVPRVWEKLYQALQAEFETTTGMKRHL
LHQTLLFGRLARLHRNYGKSISRAAMFEWLILSLLVVRKIRVTIGLDRCHTFASGAAPLSEEVAMFFGDL
GMDVRQVYGQSESTGIIAYSPKRAIRPGNTGKVPSVIQVKLGDNNEILCKGPNVFLGYYKDPGASKTALD
EDGYLHTGDVGMFDEEGFLWVTDRLKDLIKTAGGKFVAPQKIENRLKMYPGISHVVVIGDRRPYCVALIT
LDESQLKNICTKAQIIVQPVEEVVKNRKVLQLVDSYVQQVNDGLASYEQIKYYKLLPEDFTIEREEMTPT
LKIRRKQIEQRYKEWIDSMYSVASSGSS

>Gsu_LACS_XP_005705549.1
MNRSESHGNKCSFVETVNRSDSSIRCTRLPRVVVERRKTCKSRVLTPNWKKNREDLLSRFLVYKSSKKCV
NVSTFMASATGNVRDSSLSESFAKEYSTGTNQFLLPQPIRETLKKWPSVPHMWKDLAEKEGNRVAIVDQH
NGQATKLTFLELHRSIQACAVALKRIGLKKGNKVCLISENSYRWLVLDQAVMTIGAASAVRGSGAPLLEL
CYIYEHSESIGLVAENAQVLVRLVEKLGSEKLKFAIILWGKVPTDFPQLKIFSFDSLIQEGWNYQNEVSV
PFASSSDLATLIYTSGTTGRPKGVELTHENLLYQIASIDIGKCCPVPGNVFVSILPCWHVFERTAEYFFF
ARGVCVVYSNVRNLRNDLQLHKPQFLVAVPRVFESLYNNIMSNISKQSLMRRYLIRMFTFISLSYHRAFR
TLFSLDIFRIDSRFWKKLKAFFVLIALFTFHKLANWIVWSKIRSVLGGRVQCGICGGGSLPFYLEEFYAS
TGVCLLVGYGLTETSPVVSHRRPGLENMLGSSGRCLPGTQVKVVHPETKEELKHGDIGLLLVRGPGVVRG
YYREPERSDVFLEDGFFNSGDLAWIVPNNGHIVISGRYKDVIVLNNGENIEPQPIEDAILESPLFDQVIL
VGQDERHLGALLVPSLEYLKVEGILSSEYITAIEEARLDPSKDSFLREEEVKLTKMERIKQLVRKELYER
VVSRPHFTPNDFIRTFHLILAPFTVENGLLTQTLKVKRSEVYKRYKKEISSLFHYDSFSNPS

>Gsu_LACS_XP_005709379.1
MEVTPCSMFSFIRSKTAQSKNTELAANGSSSSALYKSNFNLGTILCAAAQDSPQKTAIVYDDKVFLSYKD
LDGAARKFASLLVTGTYAKGAVPCRPEDRVAIMLPNIPQFCIAYFGTLYAGCVVVPMNFLFTEREITGLV
KDSEAKLLVALKAYGTEPTKAAKTLGIPILWADDESSFGMQALLNGVNPLPALVPTSPDDTAVILYTSGT
TGVPKGAMLSHMNLFLNATIVPNTIRPVEPDEETIVLAVLPLFHIFGQTCMQNTTFARMGKLVMLPRFEP
AEVLRTIEKYKVTLFAGVPTMYIAMLRCPEADKYSLESLKMSISGGAAIPVEILKEFEQRYGIAIMEGYG
LSETSPTCCSNSIKQGRKPGSIGRPVWGVEMAILDEKDQPVPDGQPGEVCVRGHCVMKGYFKRPKETAEA
MRNGWFHTGDVGIRDPDGSYRIVDRTKDMIIRGGLNVYPREIEEVLYMHPAVAEAAVVGIPNERLGEEIA
AYICKKEGHEVSSEELTEHCKRYLAAYKYPRKFEFVKELPKGPSGKILKREIREWHKKAKSKL

>Gsu_LACS_XP_005708675.1
MFQASLRRKPNSPCIGYFEDSLSYEQVDQESSALASAFVELGLKPGGRVGIYLQNVPQWMITQLASWKAG
GIAVCLNPMLKERELTYHIKDSGLTILVCLESLYEEVVSKIRNQVPVPVVITTNELLYLSKRIPDMLKGV
VSRRFTSCHDYSQLIRVHSGQSLSIPSLNLDDTAMLTYTSGTTGVPKGACNTHRNIVFNSNLVRHWFHLS
DEDIIMAPAPLFHITGSITGAGAGYASGCPVILFCRFDPSEFLRLIDHWKVTYLVGAVTVFIASMNHPDM
KKYNVSSVVKLNSGGAPVSAATQNQVELAFGNRLYIGYGLTESTAPCVLTPFGKRGPVDKKFGSLSIGVP
ACNVECRIISTENGEDVDFGVAGELLVKGPMVVPGYWRKPEETAKTIENGWLHTGDVAIMDQDGYVYIVD
RIKDMIIASGYKVYPREVEDVLYSHPSVREAAVVGVPDKYRGETVKAYVALKQGSEVTPSELIDFCKKKL
AAYKYPRQIEIIDEIPKNASGKFLRRELRVIEHKKHSLENGQLSRTEIPNRL

>Gsu_LACS_XP_005708684.1
MITQLASWKAGGIAVCLNPMLKERELTYHIKDSGLTILVCLESLYEEVVSKIRNQVPVPVVITTNELLYL
SKRIPDMLKGVVSRRFTSCHDYSQLIRVHSGQSLSIPSLNLDDTAMLTYTSGTTGVPKGACNTHRNIVFN
GLSVTNWVHLGDNDIVMAPAPLFHITGSITGPAAGYASGCPVILFCRFDPSEFLRLIDHWKVTYLVGAIT
VFIAALSHPDIQKYNLSSVTKMYSGGAPVSAAIQKQVERAFGNKLYVAYGLTESTAPCTAVPHGVDAPVD
PNYGALSIGVPTCNVDCRIVSAETGKDVPEGTPGELLIKGPQVVSGYWNKPEETAKAIKNGWLHTGDVAI
IDSRGYLYIVDRIKDMIIASGFKVYPREVEDVLYEHRAVKEAAVIGVPDPYRGETVKAFVALKEGMKVSE
KELVEFCKRKLAAYKYPRQIEFLPEIPKTLSGKFLRRELRDLELKRHPKAGDNIPNGTIRSKA

>Esi_LACS_CBJ27350.1
MQATLRLGGSSVARGLPRRPRPPSLAALSSAWADPTPCSHNGFAGTSAVALGSRHHFGSKAAAASPPVHA
TPHYMDYDTLVDMHLITRQSFGNRPLFGTQKGDKDSPFEWLTYKEFGKQVDRCRAALAGLGITHGDTVGI
ISNNREEWAVCAYATYSLGAVFVPMYEEQRPEDWRYILEDSGAKCLFVATKGIYRETFHFAGVQGNVQNV
FCFDQPAGQPGSFKDLIDTNAEEKVPAYIPDPSELATLIYTSGTTGKPKGVMLSHGNIISNIVGIRAILP
DDLVSCHDRSLSFLPWAHCYGQTAELHALMAHGASMGISRDVTALLDQLAEVKPTLLYAVPQLFKRVCDA
IHAKVAESSPAKQYLFKRSLQMAHRRRKHIEAGEPVGAALELQHRLLDQAVLSKIRDRFGGNLKVSFVGG
AATNMEVLNFFENIDIKILEGYGLTETSPMVTVNTPEQKFRRLGSTGRCLADVNVKIMMGGEEMPAGEEG
EVCVSGPNVMQGYNNLPEASSEVLFDLDGQRYFRTGDLGRMDDGTYLRITGRIKEQYKLENGKYVVPGPI
EAAMTSSTYITQALVFGDNRPFNVALVFPDWNLVRSWAESKGRANDGTSLEELASMDVVKNLIAGEIALS
LDGFKKYEMPRTFELLEEGFTKENNMQTQKLSTKRHVVIKHYHDTLMHMYGDRVHHNHLQEQAA

>Esi_LACS_CBJ33608.1
MSGTVWATERDADLPVKIGTAGAAARPAKTVFEVFQKAVENHGENPALMFKDTSGGMSADDAPWQTLTWA
QYYMETLRFGKSLLSLDFAPHRCVNIIGFNSTEWFIANMGAIAAGGIAAGIYTSNLPEACQYITNHSEAE
VVVVENEAQLAKFVKLAATLTSVKAIVMYRGNVPEETECGFPVYTWKQFMELGSKIPDTKIEERIEAQRP
GQCCSLIYTSGTTGQPKAVMISHDNMTWTAETLCAPFNWSHAERGVSYLPLSHVAGQLLDMHAPMAVASS
VWFAQPDALKGTLVKTLREVRPTTFVGVPRVWEKMYEKMQEIGRSIHGAKAALSAWSKGRGLANARRKEY
SGGGGTPWGFKIANALVFSKVKEKLGLDKANLCFTTAAPIAQETLEYFASLNIHIMEVFGQSECTGPMAV
STKEAWKMGSCGRPMLGTESKLEPGTGELCYRGRNIFMGYMHNPEKTAETIDEDGWMHSGDVATFDEDGD
PRIEGPSGFVRITGRIKELIITAGGENIPPVLIESEFKAELPCIANCMVIGDKRKFLTILIALRSEKRED
ENGGSSTVRLVGDSLTACEKIGSTATTIEEAKADTKWTEYINKAMKACNARTTSNAQRVAKWAFLPHDFS
VEGGELTETLKLRRGPTSEKYSDIIEGLYA

>Esi_LACS_CBJ32681.1
MHLNPHGFQQHGPQQPQQQVEEGTITIHSPSPTGLRHRLRNYITVGASWNSLPEMWDFLAGECGDLTAIV
DPVHPPDMPDGKRPPKGSETRLTYSEMRTSIGSMAAALIGLGLEKQDCVSVFSENSYRWLIAEQGIMKAG
GCNAVRGATAPVAELRYIYGDSESVGAVVETPKLLKLLVEEGGKGLEGADGAEPRFLMVLFPGGKNGKEL
QESLNIPESIKVVTFSECLDKGGVLDAAPVVERSMKATLVYTSGTTGKPKGAVLTHANLLHQVSQNSFDR
SEGSPMNPWVGDVFVSILPCWHIFERTAEYFTLTRGVTMGYSNVRNFKSDLKKFKPHFLIVVPRLLETIW
KGVQTQLEAKSKGAQKAAGALTRVSSLRMKAARRFSGTVIRDSKPKGPEKALSAVLMGVTLPLKLAAEKL
VWGKIRDGVGGRVKVVVSGGSSLPSFLEDFFEMAGVRVLVGYGLTETSPVIANRVATENTKGTTGKPVPG
SEVKIADQETGQQVAVGQTGKILIRGPQVMSGYQNNPEATAAVIDKDGYFDTGDLGRFNPITGDLIVTGR
AKDTIVLSNGENVEPQPLEDAISGACSLIDQVMLFGQDERFLGAIVCLNPLNMGAAGIISQEDASRYSGL
LGPTPLTTGPAGTPKELADAEKEILGAPGLERAVMDQLKAVAGEERPWEQVGSVIMKFEPFTTSNGLITQ
TLKTKRNVVAERFSKEIDALYAAKR

>Esi_LACS_CBJ32561.1
MLLLACFVGAVCLLITRGRRNFCWRNTKRLFRSGGLAAVAVRDALRFCSDILILVRLLLVLKVKAARVRG
VDWSVADMFEEILYRHGDKPAIVVAETGSSTTYTQLDRRSNQVAYWALSQGLQKGDVVALIMPSCPDYVA
IWLGMAKVGVCTALVNIHTKGPALAHAVRIALEQSKSHTPIVVVDRSLAALMDPDVLDALPETVRICVYG
GEAEAGDISRDDMWSQIATMSQGSVPEGSRRGIMWNSPLIYIYTSGTTGLPKASKISHLRFFSSAVMFSV
ATRLRSNDRVYCALPLYHSSGGMLGVGGCWRARCTLVVRRRFSVRHFSSDCVAHRCSVVQYIGEVARYLV
NSNETDLDQQCSIRVAFGNGLSPDVWRRFQQRYHVQRICEFYASTEGNVAMVNTTSKVGAVGVVPWFAAK
LYPTLLLKMDPEGEELLRDSRGRCVPCQPGEVGQLVGLINDHDPARRFEGYTDSKASAKKIVRDVMLPGD
LYFASGDLLRKDAFGFYYWVDRLGDTFRWKGENVATTEVAHVICGFPGIADVNVYGVEVPGTEGRAGMAA
IALKESRQADELDWKRFFQHLNRHLPSFAQPQFLRVAAISSSTSHMTTTFKRIKTQLRKEGFDPTNIEGE
ALLLRDGVDRTFVPLSRHLYEAISDGSLRL

>Ppa_LACS4_XP_024376760.1
MGPAQEPDCFIVKVGDAVLGKDGVPSKGPIYRSVYAKDGLVSLPAGMQSTWDSFVASKDRDGKKEMLGYR
EITDGVAGKYIWFNYQQVYETVVQIGSAIRHIGVQPKSKIGVYGINCPQWFMAMEACNAQSMVCVPLYDT
LGNEAVEFIINHAEVSIAFIHNTKLDLVLASLSKCIETLKTLVSFSTYTDAQKTAASAQGAALYSWDEFV
DLGAKNVHDLTPPSASDISTIMYTSGTTGEPKGVILSHENILSAIAGLNHFLKSRKEPHDSNEIYYSFLP
LAHIFDRVTEEFYVFLGASIGFWQGDVKKITEDLAELKPTIFVAVPRVFDRIHAGISGRISTAGGVKKML
FDYGLKRKKKSLFDGHKHDKAAPFFDKLVFNKVKMALGGNVKIVISGAAPLAGHVEEFLRVVTCAPVVQG
YGLTESCAASFIQVPNVISMHGTVGPPLPNIEVRLVSVPELNYHADSADSSRGEICIRGSTLFSGYYKRQ
DLTDEVLVDGWFSTGDIGEWKKDGSLKIIDRKKNIFKLSQGEYVAVENLESIYGQCEAIDQIWVYGNSFE
STLLAVCVPNQPKLEEWAKSNGVEGNFAQICKDPKAVAHIMAAVNATGKEKKVKGFEAIKGMVLEPLPFD
VERNLVTPTFKLKRPQLKEYYKIQIDEIYASQKKQ

>Ppa_LACS6_XP_024359636.1
MEADPLVMETTQDRRMRIVNAHLQMRASEERPQLENQPTAAEYIVEEVYSVKLPEKLSTGKWNVHRSVLS
PLELMDHWPEHPEIRTLHDNFVYAKGAFAENKCMGTRIREDGTIGEYRWMTYGEVGTARTAIGSGLVQHG
IPKGSCVGIYMINRAEWVISELACVAYSYVSVPLYDTLGADAVTYIVNHAEVAAVFCTPDKLQTLLSCLA
ELPSLRLIVVVGGAENLVPSLPPQSGVEIMPYSRLEAQGKADQRAFVAPKPHDLATICYTSGTTGVPKGA
MISHHNLVASAAGSSQSTPIYPSDVHISYLPLAHIYERMNMLVMLHHGVAVGFYQGDILKLMDDMETLKP
TIFASVPRLYNRIYDKITGTVKASGGLREKLFNVAYNAKKQALEKGKSPSPMWDRLVFNKVKAALGGRVR
IILSGASPISPDVLDFLRICFGGFVSEGYGMTETSCLIAGSQRGDNTSGHVGAPSPSCEVKLADVPEMEY
TNDDKPYPRGEICVRGPTLFKGYYKDEVQTREIFDEEGWLHTGDIGCWLPGGRLKIIDRKKNIFKLAQGE
YIAPEKIENVYLRSRFITQCYIHGDSFNSSLVAVAVVDPETLSAWAKSRGMKHSDDLKRLCDDPVVRVAV
LADMNTVGREAQLRGFEFAKAVTLIPEPFSIENGLLTPTLKVKRPQAKARFATAIAEMYSEIAAKEESHL
PLRSSKL

>Ppa_LACS9.1_XP_024359039.1
MGAFFVVLVPVVVTTYLLGERKKKRIKQQAVTVENVGGEKGLTKRNARFDKLVETPREGADTLASLFEQS
CAQHSGNRFLGTRVLLKRETEVSEDGRKFEKVTLGQYEWTTYAQAFLRASDFASGLVALGHGQGERVAIF
SETRPEWLLALQACFRRNLTVVTIYASLGEDALVHSLSETEVSTVICDSKQLKKIVDLSDKLGTVKRVIY
MEDDDTVTSEPSMEGKVIARFSHVEKLGKQSPAQPDMPRPSDIAVIMYTSGSTGMPKGVMMSHKNIVATI
AGVTASVPKLNTSDVYLAYLPLAHILELAGESTLFAAGAAIGYGSPLTLTDTSSKIKFGTKGDATELQPT
LMSAVPAILDRVRDGVRKKVNTKGGITKKLFELAYYRRLAAIEGSWFGAWGLEAMLWNVLVFRKIRSALG
GRVRGMLSGGAPLSGDTQRFMNICFGCPIGQGYGLTETCAGGTFSNWEDMTVGRVGPPVAVCYLKLVNWD
EGGYKYTDAPMPRGEIVIGGPNVTMGYFKNQAKTDEVYKVDEKGMRWFYTGDIGRFHEDGCIEIIDRKKD
IVKLQHGEYISLGKVEAVLSASLYVENIMLHADPFHSYCVALVVVSQSALEGWAQDANVDYSDFADLCSK
TQAIKEVLSSLTKIGKENRLEKFEIPMKIKLMSELWTPESGLVTAALKLKRENIRKTFAEDLKSLYQ

>Ppa_LACS9.2_XP_024376620.1
MAAAEVSELPPLEELTNPDGIVALPPAQNSMLPLGNNVLTATLTVGLLVPFILSLVMSKAKRKPKVRAVE
CDVGGEPGLAKRNQRFLRLVETPWEGADTLAALFEQCCHRYADKKFLGTRQLIKKEFESSGDGRSFEKLT
LGKYVWITYSQALTRVENFASGLVALGHKKGERVAMFAETRAEWLLGAEACFRQNFQVVTVYASLGLDAL
AHCLNETEAVTVICDDKQLKKLISMSDQFETVKRVVYMDAIGDDSPPSLSDVSNWTVESFSSVEKKGQES
KIPADMPKPKDVAVIMYTSGSTGMPKGVMMSHGNLVATVAGVSTVIPALSSNDCYLAYLPLAHVLELAAE
LTMIGTGASIGYGSPHTLIDTSNKIKKGTKGDAPELGPTLMTAVPAILDKVRDGVLKKVDGAGGAVKTLF
DIAYKRRVMAIEGNWFGAWGAEKVLWDTLVFKKIRALFGGSVRGMLSGGAPLSPDTQRFINVCFGAPIGQ
GYGLTETCAGATFSEWDDTSVGRVGPPVPHCYVKLVNWEEGNYKTTDDPPRGEIVIGGPSVTLGYFKNQE
KTDQDFKVDERDTRWFYTGDIGQFHEDGCVEIIDRKKDIVKLQAGEYVSLGKVESVLSGSQYVDNVMIHA
DPFHSNCVALVVANQAALEAWAKKASVDHSDFGNLCSKPEACKEVLSSLNQVAKNGKLERFEIPTKIKLL
SEPWTPESGLVTAAMKLKREAVRKAFADDLKALYS

>Smo_LACS4_XP_002975814.1
MEEVLDCYIVKVEEAKRDGSASMGPVYRSVYAKDGLVEAPEGARTCWELFSNTVKTSPNARMLGHRPIVA
GKVGKYVWQTYQEVYNQVLYIGSAMRTLGVGPKGRCGIYGINCPAWMITLQACNGHSIYAVPLYDTLGDD
AVEFIVGHAEVSIVFAHADKIPAVLRALPKCSKYVKTLVSFGVMADSDKEQVKSAGAAAYSWDEFLNLGK
TNPVNFEPPKPEDICTIMYTSGTTGEPKGVLLSNESIVTAIAGIDYYLKVKNEKVDASDVYLSYLPLAHI
FDRAVEEFFIYNGAAIGFFQGDVKYISDDIQELKPTLFAGVPRVFDRVYAGAKAKLAEAPAYRQAIFDFA
YRRKLGYMKMGFKQEKASPMADVLVFSKVKQRLGGRARLLISGAAPLADHVEEFLRVASCARMTQGYGLT
ETCAASFISIPDVYSMHGTVGPPIPVIEVCLQSVPEMNYDALAETPKGEVCIRGKTLFSGYYKREDLTAE
CMIDGWFHTGDIGEWLPNGALKIIDRKKNIFKLSQGEYVAVENLENIYGQCPTFDSIWIYGNSFESFLVA
VVIPNEAALDAWAKENDVKGDDLYTSPKAKAFIMDELSRTAKNNKLKGFEFIKAVHLEKLPFDTERDLIT
PTFKKKRPQLLNFYRETIDELYRGLKK

>Smo_LACS6.1_XP_002965142.2
MDSAQRRLKIIHGHIASLATGQSQLLDFHPTAGEFFIEQGYSVILPEKLKNGKWNVYRSIRSPLKLVDHF
PNHPEILTLHDNFVYAVRSYGDSKYLGTRVREDGTVGEYRWVTYGEAGAARTAIGSSLVSRGIPKGSGIG
LYMINRAEWIVIEHACSSYSYVSVPLYDTLGADAVTFIINHAELSAVFCTADKLNTLLSCLSDLPSVRLV
VVIGGSEHLLPSLPQTSGVEIVSYSKFEAQGRIDERPFIPPMPDDIATICYTSGTTGTPKGAMLSHHNLV
ASCSGACLTIKLYPSDVHISYLPLAHIYERTNIIAMAHYGASLGFYQGDILKLMDDLELLRPTVFASVPR
LYNRIYDRIVTTVQSSGGLREKLFNVAFNAKRQALEKDKTPSPIWDRLVFNKIKARLGGRVRLILSGASP
ISPEVLDFLRICFGACVLEGYGMTETACLISSCQEGDNTSGHVGAPNSSCEIKLEDVTEMEYTSQDKPYP
RGEICVRGPSIFKGYYKDEVQTKEVLDPEGWLHTGDIGLWLPDGKLRIIDRKKNIFKLAQGEYIAPEKIE
NVYHKSKFVAQCFVYGDSLNASAVAIVVVDPVKRPQAKKHFQKEIQAMYDAIAASPK

>Smo_LACS6.2_XP_024533984.1
MDSAQRRLKIIHGHIASLATGQSQLLDFHPTAGEFFIEQGYSVILPEKLKNGKWNVYRSIRSPLKLVDHF
PNHPEILTLHDNFVYAVRSYGDSKYLGTRVREDGTVGEYRWVTYGEAGDARTAIGSSLVSRGIPKGSGIG
LYMINRAEWIVIEHACSSYSYVSVPLYDTLGADAVTFIINHAELSAVFCTADKLNTLLSCLSDLPSVRLV
VVIGGSEHLLPSLPQTSGVEIVSYSKFEAQGRIDERPFIPPMPDDIATICYTSGTTGTPKGAMLSHHNLV
ASCSGACLTIKLYPSDVHISYLPLAHIYERTNIIAMAHYGASLGFYQGDILKLMDDLELLRPTVFASVPR
LYNRIYDRIVTTVQSSGGLREKLFNVAFNAKRQALEKDKTPSPIWDRLVFNKIKARLGGRVRLILSGASP
ISPEVLDFLRICFGACVLEGYGMTETACLISSCQEGDNTSGHVGAPNSSCEIKLEDVTEMEYTSQDKPYP
RGEICVRGPSIFKGYYKDEVQTKEVLDPEGWLHTGDIGLWLPDGKLRIIDRKKNIFKLAQGEYIAPEKIE
NVYQKSKFVAQCFVYGDSLNASAVAIVVVDPETLPVWAKARGIKHADDLVKLCEDPVVKAAVLADMDAVA
RDSQLRGFEFAKAVHLVAEPFTLENGLLTPTFKVKRPQAKKHFQKEIQAMYDAIAASPK

>Smo_LACS9.1_XP_024545856.1
MPGFLASLLLPVLMTMAMRFRKKSRLRGVAEEVGGEPGVTRRNQRFPALVETPWEGATTLAALFEQACEK
YADQPLLGTRTLISVESEAGPDGRSLEKVTLGPYVWISYGQAFEKVKLFSSGLLEFGHVKEEKIALFAET
RAEWLIALQACFRNNITVVTIYASLGEDALAHSLNETEVTTVICDRKQLKKLIDLGESLETVRRVVYMDD
DSDKSTLAACAWQLESFSNIEKLGKGSTAQAHFPNASDIAVIMYTSGSTGLPKGVIMSHRNIVATIAGVM
TVVADISPKDVYIAYLPLAHILELTAETTMCAAGVAIGYGSPLTLTDTSSKIKKGTKGDVGELKPTLMTA
VPAILDRVRDGVRRTVEAKGGLAKRLFQTAYRRRLGAVEGSWLGAWGLERVLWNAVVFKNVKRVLGGRLR
GMLSGGAPLSGDTQRFINICLGVPIAQGYGLTETCAGATFSEWDDTSVGRVGPPVPHCYVKLVDWEAGGY
LASDKPLPRGEIVIGGPSVTIGYFKNQAKTDEVYKTDENGLRWFYTGDIGQFHPDGCLEIVDRKKDIVKL
QHGEYISLGKIEAALVVSPYVDSIMAHADPFHNFCVALIVPSQTALENWAKRVGQEYNDYADLCQKEESI
KEILKSISQTAKQARLQKSEIPSKIKLLPDPWTPETGLVTAALKIKRENIRKAFAEDLKKLYQ

>Smo_LACS9.2_XP_002972636.2
MEEELKNFEEHVMPGDLFRSPVIIAIVVAVLIPLVATIFSYNKKPKLRSVEVKVGGEAGHTRRNHRFLSL
IETPWEGANTLAALFEQACSKYPKRPLLGSRTLIKSETEVSKDGKKFEKVTFGDYVWITFDQAFQRAQNT
ASGLVALGHDKEEKIAIFAETRPEWLIALQACFRQNFTVVTIYASLGEEALAHSLNETEATTVICDVKQL
QKIIGMSSHLKTVKRVVCMDEENQRLDTNLSGKTNWNVSSFSQLEKLGRDTPSEPRLPAPEDLAVIMYTS
GSTGMPKGVMISHANIVSTVAGVMTAVPELNHNDVYIAYLPLAHILELAAEVTMLAVGASIGYGSPLTLT
DISNKIKKGTKGDVSVLRPTLMTAVPAILDRIRDGVRKTVDAKGGAAKKLFDLAYRRRLAAIEGSWFGAW
GLEKLFWDALVFKKIRGVLGGRVRGLLSGGAPLSADTQRFINICFGIPIGQGYGLTETCAGATFSEWDDI
SVGRVGPPVPHCYIKLVNWSSGGYLVTDKPMPRGEIVIGGPSVTLGYFKNQGKTDEDYKVDERGMRWFYT
GDIGQFHPDGCLEIVDRKKDIVKLQHGEYVSLGKVEAALSVSPMVDSIMVHADPFHSYCVALVVPSQSYL
EKWAKQSNVQYKNFEELCKNKEAEKQIVQSMAQVAKEAKLERVEIPAKVKLLPEAWTPETGLVTAALKLK
RENIRKTFADELKQLYE

>Aco_LACS1_XP_020102299.1
MRKVYTVQVESGRAGKDGRPSVGPVYRSALAKDGFPPPDPRMSTSWDIFSVAAEKYPNNRMLGWREFVKG
KPGCYIWKTYKEVYEEVVQVGSALRQMGAAPGSRIGIYGANCPQWIEAMEACNGYSLICVPLYDTLGSGA
VDYILDQAEIDIAFVQDKKMKELLFSDCASLRRLKVIVSFTSTTMEQEEAASKIGLQIYSWNDFLRMGKE
NLCEPLPPRPLDICTIMYTSGTSGNPKGVILTHESNAMYVRGVDLYMDLFDDKMTVDDVYLSFLPLAHIL
DRMLEEYFFHKGASVGYYHGDINALRDDLMELKPTLFAGVPRVFERVHEGILKALSELWPHRRMIFNALY
KHKLSWMRSGYSHKTASPLADFLAFSKIKARLGGRVRLIISGGAPLNTEIEEFLRVTSCAYVTQGYGLTE
TCGLSSNGVPDEMSLIGTVGVASTYTELRLEEVPEMGYDPLSVPSRGEICVRGKTLFSGYYKNPELTKEV
MIDGWFHTGDIGEISPEGVLKIIDRKKNIFKLSHGEYVAAEYLEKVYGYLPIIEDIWVYGDSYRSMLVAV
VAPHEDNTMKWAESNGHKGSFYDICALEELKIYILQELKALAEKNKLRGFECIKGVVVDPVPFNVERDLM
TPTMKKKRSQMFKHYQSEIEKLYKNLAERRGDNNKVRNV

>Aco_LACS2_OAY68226.1
METMYTVKVEEPTPAVGNRPSAGPVYRSIYAKNGLLEMPKGIESPWDFFSGAVKRYPENQMLGHRQVVNG
KVGTYVWQTYEEVYHKVMKIGSCMRSCGINPGDRCGIYGSNCPEWVIAMEVLTQSSSSSAMRKSLQLLSR
KSRYHLNDVSIPCLAIVSFGGVTSAQKEEAGQWGTSCFSWEEFISSDNSNPRLPAKNKDDICTIMYTSGT
TGDPKGVLITNSAVVAQVMNTEHLLLETDKVVTEEDSYFSFLPLAHIFDQIIENYCIYKGASIGFWRGDV
RYLMDDIQELKPTIFCGVPRVYDRIYAGLVLTLIDIFLSVSSANRINHKIATGGVLAKMLFQIAYEQKLR
NLKRGMKQHEASPFFDKLVFHKVVLLALYSVLRTSLYSIFLFLFLIAIIKQGLGGRIRLLISGAAPLPRH
VEEFLRVVGCCVLVQGYGLTESCSGCFTSIANVFSMVGTVGVPASTIEARLESVPEMGYNALSQALPRGE
ICLRGTTLFSGYHKRPDLMDEVLIDGWFHTGDIGEWQQDGAMKIIDRKKNIFKLSQGEYVAVEHVESAYM
QCPLIASVWVYGNSFESFLVGVAVPERKPLEDWAASNNVIGNFEEICKHPKAKKHILDELNTTGRKHEVV
QYIAHTFPAGNEELTSDSMSQLKGFEMLKAVYLETAPFDIERGLITPTFKLKRPQLLKYYKVSRVKLLSC
CMVENDCRNALMDCTKKQRDQQQLVECVTCGV

>Aco_LACS3_OAY69285.1
MKYLVEVEKGREGVDGGPSVGPVYRSVFAEDGFPPPIPGLDSCWDVFRMAVEKYPNNRMLGQREIVDGKA
GKYVWKSYKEVHEIVMKVGASIRSCGVEQGRRCGIYGANCPEWMISMQACNAHGIYCVPLYDTLGAGAVE
FILCHAEIQIAFVEEKKIGEMLKTFPNSTKFLKTIVSFGKVNTEQREVAEKHGLAFYSWDDFLQLVVNSL
IFSEGKGDICTKCILVEQLVIQGVMISNRSILSLIAGVNRLLHCVNEQLHEYDVYMSYLPLAHIFDRVIE
ELFIFNGASIGFWRGDVKLLVEDIGELKPTIFCAVPRVLERIYTGLQDKISSGGLLKHTLFNVAYKYKQF
NMLRGSKHEDAGFIVDKVVFNKVKEGLGGNVRLILSGAAPLATHVEEFLRVVSCAHVLQGYGLTETCAGT
FVSLPNEMSMLGTVGPPVPNVDVRLESVPEMGYDALSESFPRGEICIRGDTLFSGYYKREDLTKEVLTGG
WFHTGDVGEWQPDGSMKIIDRKKNIFKLSQGEYVAVENLENIYGLVPAIDSVYLVNQEILLYCHSKVIFH
SGYSNVIHEFLFPLV

>Aco_LACS4_OAY69152.1
MKYLVEVEKGREGVDGGPSVGPVYRSVFAEDGFPPPIPGLDSCWDVFRMAVEKYPNNRMLGQREIVDGKA
GKYVWKSYKEVHEIVMKVGASIRSCGVEQGRRCGIYGANCPEWMISMQACNAHGIYCVPLYDTLGAGAVE
FILCHAEIQIAFVEEKKIGEMKQVIPDPSILQMLKTFPNSTKFLKTIVSFGKVNTEQREVAEKHGLAFYS
WDDFLQLGGSQQFDLPVKEKADICTIMYTSGTTGDPKGVMISNRSILSLIAGVNRLLHCVNEQLHEYDVY
MSYLPLAHIFDRVIEELFIFNGASIGFWRGDVKLLVEDIGELKPTIFCAVPRVLERIYTGLQDKISSGGL
LKHTLFNVAYKYKQFNMLRGSKHEDAGFIVDKVVFNKVKEGLGGNVRLILSGAAPLATHVEEFLRVVSCA
HVLQGYGLTETCAGTFVSLPNEMSMLGTVGPPVPNVDVRLESVPEMGYDALSESFPRGEICIRGDTLFSG
YYKREDLTKEVLTGGWFHTGDVGEWQPDGSMKIIDRKKNIFKLSQGEYVAVENLENIYGLVPAIDSIWIY
GNSFESFLVAVINPNKQALECWAEANGVSGDFAALCENPKAKEFILGELSKIGKEKKLKGFEFIKAIHLE
PVPFDMDRDLLTPTYKKKRPQLLKYYQNVIDNLYKSAK

>Aco_LACS6_XP_020101753.1
MDSSADRRLCAISAHLRPPPAAAVDSRLAANPAAGEFVSVQGYSVVLPEKLQTGKWNVYRSAHSPLKLVS
RFLDHPEIGTLHDNFVHAVETFRDYKYLGTRIRPDGTIGEYKWMTYGEASTERSAIGSGLIYHGIPEGAC
VGLYFINRPEWIIVDHACSAYSYISVPLYDTLGPDAVQYIVNHAAVQVIFCVPQTLRILLSFLNQIPSVR
LIVVVGGIDENMPSLPPTTEVEIITYSTLFSEGQRNIQPFRPPKPEDIATICYTSGTTGTPKGVVLAHEN
LIANVAGSSLSVAFYPSDVYISYLPLAHIYERANQVAMVYFGVAVGFYQGDNLKLMDDLAVLRPTLFCSV
PRLYNRIYSGIVNAVKESGGLKQKLFNAAYNAKRQAIANGRNPSPMWDRLVFNKLKSKLGGRVRFMTSGA
SPLSSDVMDFLRVCFGGQIIEGYGMTETSCVISTMDEGDTLIGHVGSPNPACEIKLVDVPEMNYTSNDQP
YPRGEICVRGPILFRGYYKDEAQTKEVIDEDGWLHTGDIGLWLPGGRLKIIDRKKNIFKLAQGEYIAPEK
IENVYAKCNFISQCFIYGDSLNSSLVAIVSVDPEVMKSWAASQGIKYDDLGQLCADPRARAAVLAEMDAA
GKEAQLRGFEFAKAVTLVPEQFTLENGLLTPTFKIKRPQAKAYFAKEIADMYVELAKSNSKL

>Aco_LACS7_OAY75486.1
MDSSSSADRRLCAISAHLRPPPAAAVDSRLAANPAAGEFVSVQGYSVVLPEKLQTGKWNVSAHSPLKLVS
RFLDHPEIGTLHDNFVHAVETFRDYKYLGTRIRPDGTIGEYKWMTYGEASTERSAIGSGLIYHGIPEGAC
VGLYFINRPEWIIVDHACSAYSYISVPLYDTLGPDAVQYIVNHAAVQLLSFLNQIPSVRLIVVVGGIDEN
MPSLPPTTEVEIITYSTLFSEGQRNIQPFRPPKPEDIATICYTSGTTGTPKGVVLAHENLIANVAGSSLS
VAFYPSDVYISYLPLAHIYERANQVAMVYFGVAVGFYQGDNLKLMDDLAVLRPTLFCSVPRIVNAVKESG
GLKQKLFNAAYNAKRQAIANGRNPSPMWDRLVFNKLKSKLGGRVRFMTSGASPLSSDVMDFLRVCFGGQI
IEGYGMTETSCVISTMDEGDTLIGHVGSPNPACEIKLVDVPEMNYTSNDQPYPRGEICVRGPILFRGYYK
DEAQTKEVIDEDGWLHTGDIGLWLPGGRLKIIDRKKNIFKLAQGEYIAPEKIENVYAKCNFISQCFIYGD
SLNSSLVAIVSVDPEVMKSWAASQGIKYDDLGQLCADPRARAAVLAEMDAAGKEAQLRGFEFAKAVTLVP
EQFTLENGLLTPTFKIKRPQAKAYFAKEIADMYVELAKSNSKL

>Aco_LACS8_XP_020103215.1
MEDGGGDCLNMFCLEKIWQNYVSFAKEYSLYGIIGALLLAVISPLIFSSINAHKTKNRKRAVPVDAGGEP
GLTMRNSRFSSLIQFPWDGATTVAALFEQVCEKHSKDRSLGMRKLISREVVESGNGRKFEKLHLGEYVWQ
TYGLTFERACSFASGLIKMGHERDSHVAIFSDTRAEWFIAAQGCFRQNITVVTIYASLGEDALVHSLNET
QVSTLICDFKQLKKLPAISSRLPSIKRVIYFEDEAVDAADGGIVDHLKHWTTLSFAEVESLGRTNPADPT
LPSSTDVAVVMYTSGSTGYPKGVMITHGNIVATAAAVRTIIPDLGPSDVYMAYLPLAHVFELAAEVVMFS
AGCAIGYSSALTMTDTSNKIKRGTKGDASVLKPTLMITVPAILDRIRDGVLKKVEEKGGVAKKLFNVGYK
RRLMAIDGKWLGAWGLERLLWDNFVFKPIRSIVGGRIRLMLSGGAPLYADTQRFINICLGVPIGQGYGLT
ETCAGAAFSEFDDPSVGRVGPPLPCCYIKLVSWEEGGYTISDSPMPRGEVVVGGHSITKGYYNNDEKTNE
VYKVDERGMRWFYTGDVGQFHPDGCLEIIDRKKDIVKLQHGEYISLGKIEAALGTSNYVENIMVYADPFH
NYCVALAVPSRQILEKWARDAGIEYSKFEELCQSDRAIQEVHQSLVKAAKTAGLDKFETPEKMALLPDPW
TPETGLVTAALKLKREQLKAKFKDELHKLYH

>Aco_LACS9_OAY80139.1
MNPYIVGIFVPVILSLMLRKRKDNKKRGVPIDVGGEPGYAIRNYRFVTPVESHWDGVSTLAELFEMCCTR
YAHTPLFGSRKLISREIEVNSEGKSFEKLHLGDYEWLSYGEAFNVVCHFASGLVQIGHGKDERVAIFAET
RAEWQIALQGCFRRSITVVTVYASLGEGALCQSLNETEVTTVICGPKELKKLIAISGQLDTVKSVIYMNE
EGVSSDVSSAEKNTNWKIIQFEEVVELGKENPADADLPASADIAVIMYTSGSTGVPKGVMMTHHNVLATI
SAVMTIVPDIGNNDVYMAYLPLAHILELAAEAVMAAIGGAIGYGSPLTLTDTSNKIKKGTKGDASVLRPT
LMTAVPAILDRVRDGVRKKVVDEKGGIAKKLFDIAYSRRLAAINGSWFGACGPEKLLWDVLVFKKVRAIL
GGRIRFVLSGGAPLSGDTQRFINICLGAPIGQGYGLTETCAGGTFSEFDDTSVGRVGAPLPCSYIKLIDW
PEGGYLITDSPMPRGEIVIGGPNVTVGYFKREAKTKESYKTNHKALCVIKKVDERGMRWFYTGDIGRFHP
DGCLEIIDRKKDIVKLQHGEYVSLGKVEAVLIGSPYVDNVMVYADPFHSYCVALVVAARSELENWASKQG
IKYGDFSDLCQKQEAIDKVLGSLVKVAKQANLNKFEIPSKIKLLHEPWTPESDLVTAALKLKREVIRKIE
NFIPA

>Osa_LACS1_XP_015639872.1
MEGGTKKVFTVQVEDGKPRKDGRPAVGPVFRSALSKDGFPPLEPDMKTSWDVFRVAAGKYPDNRMLGWRP
VKDGVIGPYIWKSYREVYEEVLQVGSALQQLGVKPGSRIGIYGSNCPQWIVAMQACNGYSLICVPLYDTL
GAGAVDFIIDHAEIDVIFVQDKKIKEILSANCKSAKRVKGLVAFTSGTSEEITSADQIGMKLYSWKDFLK
MGKENPAQPCAPKPNDTCTIMYTSGTSGEPKGVMLSHESHAIYVKGVDLFMEQFDDKMTTDDVFLSFLPL
AHILDRMIEEFFFHKGASVGYYHGDLNALRDDLMELKPTLLVGVPRVYEKIYEGILKALSELRPLRRLIF
NALYNRKLANMKAGCTHKTASPFADMLAFRKVKARLGGRLRLLISGGAPLSNEIEEFLRVTSCAYFIQGY
GLTETLGPSTVCYPDDMSLVGTVGVAATYTELRLEEVPEMGYNPLGTPSRGEICVRGNFFTGYYKNPELT
NEVMADGWFHTGDIGEMNSDGILKVIDRKKNIFKLSQGEYVAVEYLEKVYVFPPTVEDVWVYGDSFRSML
VAVVNPHEENTMKWAESNGCKGSFAEICKSEGLKEHILKELQSVAAKNKLRGFEYVKGVILDPIPFDLER
DLVTATMKKKRNNMLKYYKPEIEKVYQKLEEQRVAAKSK

>Osa_LACS2_XP_015616841.1
MEETYTVKVGEATPAAGGKPSAGPVYRSIYSKDGLMKLPEDILSPWDFFSGAVKQYPKNKMLGQRKVSDG
KAGDYVWLTYEEVYQKVIKIGSAIRSLRVKPGGHCGIYGSNCPEWVMAMQACNSQGICYVPLYDTLGANA
VEFIMDHAEISIAFVQESKIQSVLSVVKRCRAHIKAIVSFGDVTSELKREAEQLGVSCFSWEEFSSMGKQ
NYELPKKQKDDICTIMYTSGTTGDPKGVIITNRALIAGVMTTEHLLKVTDKVVAEDDSYFSYLPLAHIFD
QVIGNYCISKGASIGFWQADIRYLMEDVQMMKPTVFCGVPRVYDRIYTGINQKIQSGGMIAKSLFQYAYN
YKLGNLRKGLKQDEASPFFDKIVFSKIKEGLGGRIRLLLSGAAPLPRHVEEFMRVTSCSVLVQGYGLTES
CSGCFTSIANVFSMIGSVGPPVTTIEARLESIPEMGYDALSNVPRGEICLRGHTLFSGYYKRPDLTEEVF
SDGWFHTGDIGEWQPDGTMKIIDRKKNIFKLSQGEYVAVEVLESAYVQSPLVTSVWVYGNSFESFLVAVV
VPEKQAIEDWAAQNNKTGNFAELCNDPKARMYIQDELNKTGKRLGLRGFEMLKAIHLETTPFSIEKDLVT
PTFKLKRPQLLKYYKDCIDQLYKDAKVGNKQ

>Osa_LACS4_XP_015643056.1
MMKHLVESEKAAENAGPTYRNVLAKDAGLLRPPPGVESCWDVFRNSVEKYPDSPMLGRRRVVDDGKAGEY
VWMTYKEVYDVVMKLAASISKSGISKGESCGIYGANCPEWIISMEACNALGVSCVPLYDSLGAGAVEFIV
CHAEIQIAFVEERKIAELLKTCHATSKYLKTIISFGGVTNDQKEEAKNHGMSIFSWEEFLIMGGDHHFDL
PEKKKSDICTIMYTSGTTGDPKGVMISNESLLVNITGADCVTRSIGEPFDHDDVYISYLPLAHIFDRIFE
ELFISHGSKIGFWRGDVKLLVDDIAALKPTVFCAVPRVLDRIYSGLTGKISSGGILKKALFNIAYKLKLD
SMRKGIKHEKAAPFFDKLVFSKVKERLGGKLRFIVSGGAPLSVAVEEFLRVVTCASVVQGYGLTETGAAS
FVAIPNDFSMVGTVGPPVEHLDARLESVPEMGYDALSSIPRGEVCVKGSVLFSGYYKREDLTQEVMIDGW
FHTGDVGEWQPNGSLKIIDRKKNIFKLSQGEYVAVENLENVYGVLQEIDSIWIYGNSFESFLVAVINPNQ
QVLEHWAEQNGISGSLSELCENSRAKEYILSELTKIAKEKKLKGYEFIRAVHLDPLPFDMERDLITPTYK
KKRPQLLKHYQGTIDALYKMAK

>Osa_LACS6_XP_015617433.1
MRGNGRGREEEGNSPMGRRLRAVSAHLLPPASTTTTTGGVDLAANPTAGEYAHVQGYSAVLPEKLQTGKW
NVYRNAKTPLRLIDRFPDTPDIATLHDNFVYAVETFRDCRYLGTRICADGTVGDYKWMTYGEASTNRTAI
GSGLIYHGIPEGACIGLYFINRPEWIIVDHACAAYSFVSVPLYDTLGPDAVQFIVNHATVEAIFCVPQTL
STLLSFITQMPCVRLIVVIGGDNANMPSTPTSTGVEIIIYSRLLNQGKMSSRPFRPPKPEDVATICYTSG
TTGTPKGVVLSHRNLIANVAGSSVVIKFYPSDVYISYLPLAHIYERVNQIALLHYGVAIGFYQGDNLKLM
DDLAALRPTVFSSVPRLYNRIYAAITNAVKESGGLKERFFHAAYNAKRQAIMNGRNLSPMWDKLVFNKIK
ARLGGRVRLMSSGASPLSADVMEFLRVCFGCLVIEGYGMTETSCVIATMDCDDRLIGHVGPPNPSCEIKL
VDVPEMNYTSEDQPYPRGEICVRGTTIFFGYYKDEIQTREVIDEDGWLHTGDIGLWLPGGRLKIIDRKKN
IFKLAQGEYIAPEKIENVYAKCKFIAQCFIYGDSLNSSLVAVVAVEPEVLKAWAASEGIQYEDLRQLCAD
TRARAAVLADMDSIGKEAQLRGFEFAKAVTLVAEPFTLENGLLTPTFKIKRPQAKAYFAKEIADMYAQLR
EAESTKSKL

>Osa_LACS8_XP_015639434.1
MGENTGDNPNMSILQRIATSDVPLVKEYGLPGIIGAILLAVVIPIMLSSIFNKKGKKRAVQADVGGEAGL
AMRNSRFSMLVEVPWEGATTMAALFEMASKKYPRHRCLGTRKLINREFVESPDGRKFEKLHLGEYEWDTY
AEAFSRACNFSSGLIKLGHQRDSRAAIFADTRTEWIIAAQGCFRQNLTVVTIYASLGEDALVHSLNETQV
STLICDSKQLKKLPAISSKLQSVKHVIYIEDEPVEAEVLNQMKHWTTFSFGEVEELGKTSHTDARLPSST
DTAVIMYTSGSTGLPKGVMITHGNMVATTAAVMTIIPKLGTGDVYLAYLPLAHVFELAAETVMLASGAAI
GYGSALTMTDTSNKIKKGTKGDVSALKPTLMISVPAILDRIRDAVFKKVGEKGGLTKKLFDIAYKRNLGA
IEGSWFGSWAPERMIWDNLIFKPIRSMLGGRIRFVLCGGAPLSSDTQRFMNICLGVPVGQGYGLTETCAG
AAFSEWDDTSVGRVGPPLPCCYVKLVSWEEGGYKISDSPMPRGEVVVGGYSITKGYFNNEAKTNEVYKVD
ERGMRWFYTGDIGQFHPDGCLEIIDRKKDIVKLQHGEYVSLGKVESALTTSNYVDSIMVYADPFHNYCVA
LVVPAHQALEQWAQNSGINYKNFDELCHNDQAIKEVQQSLSKAAKAARLEKFEIPAKIVLLPEPWTPESG
LVTAALKLKREQIKTKFKDDLGKLYH

>Osa_LACS9_XP_015620747.1
MNPYFVGLLVPIAVSLLLRKRRMVGKMRALPVDVGGEPGYAIRNYRFKQPVETHWEGVTTLAELFEQSCK
DYVNMPLLGTRKLISREQESSLDGRSFEKLHLGEYDWKCYAEVFKSVCNFASGLIRLGHQKTDRVAIFAE
TRAEWQIALQACFRQNITVVTIYASLGEEALCHSLNETEVTTVVCGQKELKKMIDISGQLDTVKRVIYIN
EEGISAEVSLAQKSTSWIIEPFEDVGRLGDTAPVDANMPLPSDVAVIMYTSGSTGLPKGVMMTHRNVLAT
LSAVMTIVPEIGKKDVYLAYLPLAHILELAAEALIAAVGASIGYGSPLTLTDTSNKIKKGTLGDASALKP
TLMTAVPAILDRVRDGVRKKVDTKGGVAKQLFDVAYNRRLAAVNGSWLGAWGLEKLLWDMLVFKKVRAVL
GGKIRFVLSGGAPLSGDTQRFINICLGVPIGQGYGLTETCAGGTFSEYDDPSVGRVGAPLPCSYIKLIDW
SEGGYLTSDSPMPRGEIVIGGPNVTKGYFKNEAKTNEVYKDDEKGMRWFYSGDIGRFHPDGCLEIIDRKK
DIVKLQHGEYVSLGKVEAALIVSPYVENIMIHADPFHSYCVALVVAAHNELENWASQQGVTYTDFVDLCQ
KPEAVKEVLGSLSKAAKQARLEKFEIPAKIKLISEPWTPESGLVTAALKLKREVLRKTYEDDLAKLYA

>Mac_LACS1_XP_018685819.1
MTVPCFFLPPRKREEESTKACIGTEGMNRIMANHTVKVESGRAGEDGKPSVGPVYRNSLAKNGFPPLDPD
MTTSWDVFRVAAEKYPNNRMLGWREIKNGKAGPYLWKTYKEVYEEVLQVGSALCHLGAKPGSRIGIYGAN
CPQWIVVMEACNGYSLICVPLYDTLGSGAIDYILKHADIDFVFVQDKKMKEILSSSCESARLIKSIVSFS
STTGEQNDAAADIGIKLYSWNETLRMGKEYPSEPLPPQPHNICTIMYTSGTSGNPKGVVLTHESHATYVK
GADLFLNEFEDKMTTDDVYLSFLPLAHILDRMIEEYFFHNGASVGYYQGDIHALRDDLMELKPTLFAGVP
RVFERVHEGVLKALSELRPLRRMIFNALYKHKLRWMRLGYSHKTASPFADMLAFRKVKARLGGRVRLIIS
GGAPLNPEIEEFLRVTSCAYLTQGYGLTETCGLSTVGFPDDMSLVGTVGVASTYSEVRLEEAPELGYDPL
GTPSRGEICVRGKTLFSEYYKNPELTKEVMVDGWFHTGDIGEMRPDGVLKIIDRKKNIFKLSQGEYVAVE
YLEKIYKISPIVEDIWVYGDSFRSMLVAVVTPHEDSAKRWAEQNGHKESFCDLCKLEVLNKFILQELKTV
AENNKLRGFEYIKGILVDPLPFDIERDLVTPTMKKKRAQMLKFYQSEIDKLYHNILAEGRA

>Mac_LACS2_XP_018684102.1
MEVYTIQVEEGKPTVGNKPSCGPVYRCIYAKDGLLESPVGIDSPWDFFSESVKRYPKNQMLGRRQVIDGK
AGNYVWQTYEEAYEVALKIGSAIRQTGVNLGDCSGIYGSNCPEWLIAMEACNSQGICYVPLYDSLGPNAV
EFIINHAEVSIAFVQENKMHSILMCLPRCAHLKTIVSFGMVTGEQKKEAENVGVSCFSWKEFVFMATANC
KLPPKRKDDICTIMYTSGTTGEPKGVILTNKAIIAEVINNEHLLLETDKVFTEEDSYLSFLPLAHVFDQI
MEIYCIYKGASIGFWQGDVRYLMEDIQELKPTIFCGVPRVYDRIYTGINQKISSGGLSARMSFSLAYVYK
LQNLRRGFKQDEASPFFDRLIFNKIRQVTGGRVRIMISGAAPLPRHVEEFLRVTTCSVVIQGYGLTESCS
GCFTSIANVFSMMGTVGVPAATIEARLESVLELGYDALSDVPRGEICLRGNTLFSGYHKRADLLDEVLVD
GWFHTGDIGEWQPNGAMKIIDRKKNIFKLSQGEYVAVEVLENTYMQCPLVTSVWVYGNSFESFLVSVVVP
EKNSLEEWAAANKVKGSFELLCKHPEARKHVLEELNYTARKHQLKGFEMLKAVHLEPSPFDMERDLITPT
FKLKRPQLLKHFKECIDGLYREAKVL

>Mac_LACS4_XP_009404490.1
MKYLVEVEKGREGDGAGPSVGPAYRNVLAKDGFPSPAPGLETCWDVFRMSVERNPDNRMLGRREIVDGKA
GEYVWLTYKEAYDIVIELGASIRSRGVGQGGRCGIYGVNCPEWIMTMEACNAHGIYCVPLYDTLGAGAIE
FIICHAEIEIVFVEEKKIMEVLKTFPNTVKYLRTLVSFGKVTTEQKEEVEKFGLTIYSWNDFLLLGNNEQ
FDLPVNKKSDICTIMYTSGTTGDPKGVMVSNDSIVTFIAGANCLLGNAKAELHDNDVYLSYLPLAHMFDR
VIEELFILHGASIGFWRGDIKLLVEDLGALKPTIFCAVPRVLDRIYSGLQNKISSGGFLKKILFNFAYKS
KLSNMSKGQKHEEAAPIFDKIVFSKVKQGLGGNVRIILSGAAPLATHVETFLRVVSCAHVIQGYGLTETC
AGTFVSVPNEFSMLGTVGPPVPNVDVRLESVPEMGYDALSTTPRGEVCIRGSTLFSGYYKREDLTKEVMI
DGWFHTGDIGEWQPDGSLKIIDRKKNIFKLSQGEYVAVENLESIYGLVPTIDSIWIYGNSFESFLVAVVN
PNQQALERWAEEKGVTGDFAALCENSKAKEYILEEITKVAKSKKLKGFEIIRALHLEPIPFDMDRDLLTP
TYKKKRPQMLKYYQSVINSLYESAK

>Mac_LACS6_XP_009413949.1
MDSAPQRRLRAIAGHLLASSDRDPNARLIANPTAGEFALAQGYSVVLPEKLQTGKWNVYRSAQSPLKLVS
RYPQHPDIGTLHDNFEHAVETFRDYRYLGTRIRVDGTVGEYKWMTYGEAGTSRSAIGSGLVYHGIRRAAC
VGLYFINRPEWIIVDHACSAYSYISVPLYDTLGPDAVQYIVNHASIEVIFCVPQTLSILLSFLSQIPSVR
LIVVVGGIDEKMPSVASRTGVEIVTYSKLLSEGHSNLQPFCPPKPEDVATICYTSGTTGTPKGAVLTHKS
LIANSVGTSINIKFYPSDVYISYLPLAHIYERVNQISLVYFGVAVGFYQGDNLKLMDDMATLRPTLFSSV
PRLYNRIYAGVMNAVKTTGGLRERLFNAAYNAKMQAIANGKNPSPMWDRLVFNKIREKLGGRVRMMTSGA
SPLSADVMDFLRICFGGQVFEGYGMTETACVISCMDEGDNLTGHVGSPNPACEIKLVDVPEMNYTSDDQP
YPRGEICVRGPIVFQGYYKDEVQTREVMDEDGWLHTGDIGLWFPGGRLKIIDRKKNIFKLAQGEYIAPEK
IENVYAKCKFVSQCFVYGDSLNSCLVAIVSVDQDILKAWATSEGIKYEDLGHLCADRRARAAVLEDMDAL
GKQAQLRGFEFVKAVTLVLEPFSLENGLLTPTFKIKRPQAKAYFAKAIADMYAEVSKADLS

>Mac_LACS9_XP_009383522.1
MNPYIVAIFVPLIASLILWKSNNGKKRGLPADVGGEPGYAVRNYRSTSLAESSWEGVSTLAELFEQACKR
FTYKPSLGTRKLITREMEVSQNGRSFEKLHLGDYEWVSYGEAFKAVCSFSSGLVHLGHKKDERVAIFSDT
RAEWFIALQGCFRQNITVVTIYASLGGEALCHSLNETEVSTVICGHKELKKLIDISGQLDNVKRIIYIDE
EGVSSEVSLAKKNTSWTITSFVEVETMGREKPIDAYLPLSADVAVIMYTSGSTGLPKGVMMTHGNVLATA
SAVMTIVPSIGTNDIYMAYLPLAHILELAAENVMVAAGVSIGYGSPLTLTDTSNKIKKGTKGDASVLSPT
VMAAVPAILDRVRDGVRKKVDAKGGLSKKLFDAAYGRRLSAINGSWFGSWGLEKVLWDFLIFRQVRAVLG
GRVRFLLSGGAPLFGDTQRFINICLGAPVVQGYGLTETCAGGTFSDYDDTSVGRVGAPVPCSYVKLIDWP
EGGYLVTDSPMPRGEIVIGGPNVTPGYFKNEEKTKEVYKVDEKGMRWFYTGDIGRFHPDGCLEIIDRKKD
IVKLQHGEYVSLGKVEAALIVSPYVDNIMVHADPFHSFCVALVVAAQHASEEWASKQGINYSDFSDLCQK
EETVKEVHESLFKMAKQARLDKFEIPAKIKLIPEPWTPETGLVTAALKLKREVIRKAYADDLAKLYA

>Tur_LACS1_EMS58749.1
MEGTKKQVFTIQVEDGKPGKDGQPAVGPVFRNILAKDGFPPLDPDMRTSWDVFRTAAGKYPDNRMLGWRP
FKDGVPGPYLWKSYKEVYEEVLQIGSALQQLGVQPGSRVGIYGSNCPQWVVAMQACNGYSIICVPLYDTL
EKILSPNCTSATRLKALVAFTSANNEQIKDAEQIGMKMYSWNDFLKMGKDKPVQPRPPQPNDTCTIMYTS
GTSGQPKGVMLSHESHGMYVKGVDLFMDQFEDKMSTEDVFLSFLPLAHILDRMIEEYFFHKGASVGYYHG
DLNALRDDLMELKPTLLVGVPRVYEKIYEGGILKALADLRPLRRVIFNALYNRKLAGMKAGYTQKTASPF
ADMLAFRKVKARLGGRLRLLISGGAPLSTEIEEFMRVTSCAYFIQGYGLTETLGPSTVGYPDDMSLVGTA
GVAATFTELRLEEVPEMGYDPLGVPSRGEILIRGSTVFTGYYKNPELTNEVMVDGWFHTGDIGEMTPDGI
LKVIDRKKNIFKLSQGEYVAVEYLEKVYVFPPIIEDIWVYGDSYKSMLVAVVNPHEENTMKWAGSNGYKG
SFSEICKSEGLKEHVLKELAAAAQKNKLRGFEYIKGVVLDPVPFDIERDLVTATMKKRRNYMLKYYQPEI
DKLYKALEGQRAANKAK

>Tur_LACS2_EMS67297.1
MRLPQEIHSPWDFFSGAVKKYPKNRMLGRRQVSEGKAGDYVWQTYEQVYQKVIQIGAAIRGFGVKPGAHC
AIYGSNCPEWVMAMQACNSQGICYVPLYDTLGQNAVEFILDHAEISIAFMQESKIKSIVAVLPKCTAHIK
AIVSFGDVTIELKREVEQLGVSCFSWEEFSTMVSGEDIQELPKKQKDDICTIMYTSGTTGEPKGVIITNR
AIVAGVTTTEHLLQLTDKVVDEYDSYFSYLPLAHIFDQVIGNYCISKGASIGFWQGDIRYLMEDVQVMKP
TIFCGVPRVYDRIYTGINQKIQSGGLIAKHLFQYAYNYKLGNLMNGFKQHEASPFFDKIVFSKIKEGLGG
RIRLMLSGAAPLPRHIEEFMRVTSCSVLAQGYGLTESCSGCFTSIANVISMIGTVGPPVTAVEARLESVP
EMGYDALSSAPRGEICLRGHTLFSGYYKRPDLTEEVFSDGWFHTGDIGEWQPDGTMKIIDRKKNIFKLSQ
GEYVAVEVLESAYAQSQLAASVWVYGNSFESFLVAVVVPEKQAIEDWAALNGKSGDYAELCNDPKARRYI
QDELNQTGKKLGLRGFEMLRAVHLEPVPFSIDKDLITPTFKLKRPQLLKHYRDRVDQLYKDAKMGTAQ

>Tur_LACS3_EMS55106.1
MAVEKYPNNRMLGHRETVDGKVPFGRLQLISPENIKAAEFLLRTYKEVFDIANKIGNSIRSCGLTKGSRC
GIYGANSPEWIITMEACNAHGVYCVPLYDTLGAGAIEFILCHAEVEIAFAEEKKVAELLKTFPKSTEFLK
TIVSFGKVTQEQKEEVSKYGLSIYSWDEFISLAGDQEFDLPVNRRTDTCTIMYTSGTTGDPKGVDRLLNS
VNERAGDQEFDLPVNRRTDTCTIMYTSGTTGDPKGVDRLLNSVNERLEETDVYMSYLPLAHIFDRVVEEL
FMFHGASIGFWRGDVKLLVEDIGTLKPTILCAVPRVLDRIFSGLQAKISAGGFIKSTMFNLAYKFKQFRM
MRGAKHNEAAAICDKVVFSKVKEGLGGNVRVILSGAAPLATHVEEYLRVVTCAHVLQGYGLTETCAGSFV
SLPNQMSMIGTVGPPVPNIDARLESVPDMNYDALASTPRGEICIKGETLFSGYYRREDLTEEVLVDGWFH
TGTSCFQCLSCHLFPLCGRCKSKEWNIWVYGNSFESFLVAVVNPNKEALESWAEGNGISGDFEALCENPK
AKEYILGELSKTGKEKKLKGFEFIRAVHLDPVPFDMERDLITPTYKRKRPQLLKYYQEVETWT

>Tur_LACS4_EMS57118.1
MADATRKYLVQVAEGREAAPEEGGAPSAGPVYRMLGHIPKRLVVSSSSELDRRFSAGMPSEEPDATLSVE
KYPDNPMMGRREIVDGKAGKYTWVTYKEVYDTVIKVGASIRSCGINKGGRCGIYGGNSPEWVVSMQACNA
HGIYCVPLYDTLGAGAIEFILCHAEVEIAFVEEKKIGEVLKTLPNATKFLKTIVSFGKVSPDEKEKVEQN
GLSIYSWSEFVLKGDGAEEKYELPPKDKADICTIMYTSGTTGDPKGVLISNKSIITIVSAVDEFLHNSNE
QIREDDVYISYLPLAHIFDRVIEEVFIHHGASIGFWRGDVKLLVEDIGELKPTIFCAVPRVLDRIYGGLQ
DKVSTGGFLKKTLFNVAYKYKQGNMIKGSKHEDAASIFDKLVFTKVKRGLGGRVRVILSGAAPLSNHVEE
FLRVVTCSHVLQGYGLTETCAGSFVSLPNNMSMLGTVGPPVPYVEVRLESVPEMGYDALSKESPRGEICI
RGDTLFSGYYKREDLTKEVLVDGWFHTGDIGEWQHDGSMKIIDRKKNIFKLSQGEYVAVENLENIFGQAP
NVDSIWVYGNSFESCLVAVINPNKQGLERWAESNGVSGDFASICGDAKAKEFILEELSKTGKEKKIYLRH
DRSLILLQQLKGFEMIRAVHLEPVLFDMERDLITPTYKKKRPQLLKYYQGIIDEMYKSMK

>Tur_LACS7_EMS47730.1
MAREEEGPAMMDAAERRLRVVSAHLEPQAGATAGLAANPTAGEYAHVQGYSVVLPEKLQTGKWNVYRSAE
SPLRLINRFPATPDIGTLHDNFVYAVETFTDCRYLGTRVCADGAVGDYKWMTYGEASTSRIAIGSGLIYH
GISEGARIGLYFINRPEWIIIDHACAAYSYVSVPLYDTLGPDAVQFIVNHATVEAIFCVPQTLSTLLSFL
TQMPCVRLIVVVGGDNANTPSTTAAAGVEIITYSRLHSQVRPMMRIRPDRPSLPSLSSKPLSWAGIIKPI
WLNCITMFIRLNRSWRYQWCHKPQLHHDITNGAIKALVTANLTAPLSGRGRNAIISSASSPLYKAKLEYN
LDKLSRITEIHKITRTLHYNRIVHTYKRETSSRIRGKMSSQTYRPPKPEDVATICYTSGTTGTPKGAVLS
HENLIANVAGSSLGVKFYPSDVYISYLPLAHIYERANQIALLHYGVAIGFYQGKLNDMKDVYREKITNAV
KDSGGLKERLFRTAYNAKRQALVNGRNPSPMWDKLVFNKIKARLGGRVRLMTSGASPLSADVMEFLRICF
GGEVLEGYGMTETSCVITTMDIGDKLIGHVGSPNPSCEVKLVDVPEMNYTCEDQPYPRGEICVRGPTIFR
GYYKDEVQTRDVIDNDGWLHTGDIGLWLPGGRLKIIDRKKNIFKLAQGEYIAPEKIENVYAKCKFIAQCF
IYGDSFNSFLVAIVAVEPDVLKAWAASQGIQVEEASRWAKRIFQEKLAMVLRYGVEDSEAVESYRTRPKS
NRIRSDQGSKPPPYKDPIYLLPPFQITRRRNGCI

>Tur_LACS8_EMS66180.1
MATITGENPNMSILQRLTTSDLPLVKEYGLPGVIGALLLAIVIPIFLSSMFSKKVKKRAVQVDVGGEAGL
AMRNSRFSSLIQVPWEGATTMAALFEMASKKYTQHRCLGTRKLISSEFIEAADGRKFEKLHLGEYQWNSY
AEAFKRACNFASGLIKMGHQLDSRAAIFSDTRAEWIIAAQGCFRQNLTVVTIYASLGEDALVHSLNETQV
STLICDSKQLKKLPAVSSKLQSLKHVIYIEDEPVEADTLNQLKHLTTLSFNAVEELGKTSHADARLPSST
DTAVIMYTSGSTGLPKVHFCLKIFFFLVYSFFISMKIKACYDFWMHESTTEYSMSQLVEGVMITHGNMVA
TIAAVRTIIPNLGTSDVYLAYLPLAHVFELAAESVMLASGVAIGYGSALTMTDASNKIKKGTKGDVSVLK
PTLMISVPAILDRIRDAVFKKVEVSILDCHFMCCYLIQSILAICMGKTVLTPTKFGAGQT

>Tur_LACS9_EMS61973.1
MGPWASLDSGEKRRKVENKRGVPVDVGGEPGYAIRNHRFERPVETHWEGVNTLAELFEHACKEYLYMPLL
GTRKLISREIESSPDGRSFEKLHLGEYEWKCYAEAFKSVCNFSSGLVNLGRQDNERVAIFAETQAEWQIA
LQACFRQNITVVTIYSSLGEEALCHSLNETEVTTVICGRKELKKLIDIGWQLDTVKRVIYINEEGISAEV
SIAQNSTSWSVKSFEEVGKLGAEAPVDANMPLPSDVAVIMYTSGSTGLPKGVMMTHRNVLATLSAVMTIV
PELGKKDIYMAYLPLAHILELAAETLMAAVGASIGYGSALTLTDTSSKIKKGTLGDASALRPTLMTAVPA
ILDRVRDGVRKKVDAKGGVAKKLFDIGYSRRLAAINGSWLGAWGVEKLLWDRLVFTKVRAILGGNIRFVL
SGGAPLSGDTQRFINICLGMFKSRILIGLFNFRAPIGQGYGLTETCAGGTFSEYDDTSVGRVGAPLPCSY
IKLIDWAEGGYLTTDSPMPRGEIVIGGPNVTKGYFKNEAKTSEVYKDDERGLRWFYSGDIGRFHPDGCLE
IIDRKKDIVKLQHGEYVSLGKVEAALAMSPYVENIMIHADPFHSYCVALVVAAQNELERWALQQGLAYTD
FADLCQKQEAVVEVLESLTKAAKQARLEKFETPAKVKLIPDPWTPESGLVTAALKLKREVIRKTYEDDLA
QLYA


>Nta_LACS1_XP_016457061.1
MSMNMFGLKVEEGKEGQNGQPSVGPVYRNPIAKNGFPQTDPDLSTAWQLFRAAVEKYPGNKMLGWRDFKD
GKWGPYLWKTYKEAYEEILQTGSALRAHGIEPGARIGIYGSNCPQWIVAMQACSAHSLICVPLYDTLGPG
AVDFIIEHAEIDIVFVQDKKVKELLNSECTHAKRLKLLVCFTSLQQEEKDKAVSTGIKPYSWNEFLNMGK
ENPSEPSPPQPLDICTIMYTSGTSGEPKGVILTHENMTASVTGVDHFMEEFEDKMTVDDVYISFLPLAHI
LDRMIEEFFFHRGASVGYYHGNINEIQEDLMELKPTFLAGVPRVYEKIHEGVLKALGELNPFRRSMFHIL
YNYKLKWMKLGYKQKYASPLADLLAFRKVKNRLGGRIRLIVSGGAPLSTEVEEFLRVTSCGFVLQGYGLT
ETCGLATIGHPDEMSMLGTVGPPFVFTEVRLEEVPEMGYDPLGDPPRGEICVRGRTAFTGYYKKQELTRE
VIKDGWFHTGDIGEMLPNGVVKIIDRKKNVIKLSQGEYVAMEYLEKVYGIAPIIEDIWVYGDSFKSMLVA
VVVPHEGNTKKWADQNGHKGSIPELCSLQELNQYILLELKTAAERNKLRGFECIKGVILESQPFEFNQDL
VTATMKKRRERLLKHYKVEIDDLYQRLNAVPKR

>Nta_LACS2_XP_016501236.1
MESYTVKVEESRPAVDGKPSAGPVYRCIYAKDGLMEMPVSFESPWDFFSESVKKNPKNQMLGRRQVVDNK
AGSYNWLTYEDVYKTTIKIGSAIRSRGVNPMNKCGIYGVNSPEWIMAMEACNSQGISYVPLYDSLGANAV
EFIINHAEVSIAFAQESKIPAILSCLSKCSSYLKTVVSFGNISSTQKSEAEEQGVACFSWDEFVQMGSLD
HELPQKRKTDICTIMYTSGTTGEPKGVILTNGAFMGEVLSMDQLLAETDEEGTGDDVYFSFLPLAHIFDQ
IVETYCIYRGASIGFWQGDIRYLIEDLLVLKPTIFCGVPRVFDRIYTGVMDKIEAGGLLKKLLFQYAYNY
KLRNMEKGLRQDEAAPRFDRLVFDKIKLAFGGRVRLMLSGAAPLPKHVEEFLRVTCCCSLAQGYGLTESC
GGCFTSIANVHPMIGTVGVPMTTIEARLESVPEMGYDALASVPCGEICLRGKTLFSGYHKREDLTKAVLV
DGWFHTGDIGEWQPDGAMKIIDRKKNIFKLSQGEYVAVESIEGLYSRCPLITSIWVYGNSFESFLVAVVV
PERKALEDWASSNQETGDFSALCNNSKSRKYILDELNSTAKKHQLRGFEMLRAVHLEPKPFDIERDLVTP
TFKLKRPQLLNYYKDIIDQLYKEGNAKTA

>Nta_LACS4_XP_016508574.1
MEEKKYVVEVEKGKEGRNGRPSIGPVYRNVLAKDGFRPLSHGLESCWDIFCESVDNFPDSRMLGEREMFH
GQAGKYIWLTYREVYDLVLKVGASIRVCGVKQGGRCGIYGANCSNWVISMQACNAHGLYCVPLYDTLGAG
AVEYIICHAEVSIAFAEETKISEVLKTFPNAGKFLKTLVSFGKVTQEQKDMAGTFDLKLYSWDEFLLLGM
QEKFDLPVKKKTDICTIMYTSGTTGDPKGVMISNESILTLISGVNHHMETMNEEFTDKDVYLSYLPLAHI
FDRVIEELFISKGASIGFWHKDVKQLVDDIKELKPTVFCAVPRVLDRIYSGLVEKISSAGFLKHKLFNFA
YNYKLGSMSKGYKHAEAAPILDKIIFNKVKEGLGGNLRLILSGAAPLSSTVETYLRIVTCANVLQGYGLT
ETCAGSFVARPDELAMVGTVGPPLPIIDVCLESVPEMGYDALGNTPRGEICIRGKCLFSGYYKREDLTKE
VLVDGWFHTGDVGEWQPDGSMKIIDRKKNIFKLSQGEYVAVENLEGIYSLASSVDAIWIYGSSYESFLVA
VVNPNMGALQSWAEENGLTGDFDTICENPKAKAYILSELTNTAQEKKLKGFEFIKAVHLDPIPFDMEREL
LTPTHKKKRVQFLKYYQNIIDTLYKSKR

>Nta_LACS6_XP_016478534.1
MESSAERRLKAIQNHLVPVIDDRSLSFIRSNPTAGEFVQGQGFSVVLPEKLQTGKWNVYRSARSPLKLIT
RFPDHPEIATLHDNFEHAVQTYQDYKYLGTRIRVDGTIGDYKWMTYGEAGTARTAIGSGLHYYGLQPGAR
VGLYFINRPEWLIVDHACSAYSYSSVPLYDTLGPDAVKYIVNHADVQAIFCVPGTLNTLLTFLSEIPSVR
LIVVVGGIDEHLPSLPSTTGMKLLSYTRLLSQGRSSMQPFCPPKPEDIATICYTSGTTGTPKGVVLSHAN
LIASVAGMTLSIKFYPSDIYISYLPLAHIYERANQITSAYYGVAVGFYQGDNLKLMDDLAALRPTIFSSV
PRLYNRIYAGITNAVQTSGVLKQRLFNAAYNSKKQAVMNGRKPSPMWDRLVFNKIKDKLGGRVRLMTSGA
SPLSPDVMEFLRVCFGCLVMEGYGMTETSCVISSMDDSDLLTGHVGSPNPACEIKLVDVPEMSYTSEDQP
HPRGEICVRGPIIFEGYYKDEVQTREVIDEDGWLHTGDIGLWLPGGRLKIIDRKKNIFKLAQGEYIAPEK
IENVYAKCKFVAQCFVYGDSFNSSLVAVVCVEPDVFKEWASSEGIKYESLGQLCNDPRAKAAVLAEMDAV
GREAQLRGFEFAKAVTLVIEPFTIENGLLTPTFKVKRPQAKAYFAKAISDMYNELSTSDPAAQKSL

>Nta_LACS8_XP_016512999.1
MEDSEGSNPYMSTLERLASNDYISNFKSYGPSGVAGAVIIAIIIPILLSMVLMGKKKGKQRGVPVQVGGE
AGLAMRNAKSAGLVEVPWEGATTVAALFEQSCKKYSSERCLGTRKLVSRDFVTASDGRKFEKLHLGEYQW
ESYGQVFDRACNFASGLVKLGHDVETRAAIFAESRAEWLIAFQGCFRQNITVVTIYASLGDDALIYSLNE
TQASTLICDAKQLKKLAAVSSSLETIKNVIYFEDETVTDSTNIGSWRVSSFSEIENLGKNGSIQPRLPVK
KDTAVIMYTSGSTGLPKGVMITHGNIVATAAGVMGVIPKIGSSDVYLAYLPLAHVFELAAETVMLTAGAS
IGYGSALTLTDTSNKIKKGTQGDATALKPTLMAAVPAILDRVRDGVMKKVEEKGGSAKKLFNIAFKRRLA
AIEGSCFGAWGLEKQIWDIVIFKKVRAVLGGDIRFMLCGGAPLSGDTQRFINICMGAPIGQGYGLTETFA
GAAFSEWDDPSVGRVGPPLPCSYIKLVTWEEGGYTIADKPMPRGEVVVGGCSITAGYFNNEAKTNEVYKV
DERGMRWFYTGDIGKFHPDGCLEIIDRKKDIVKLQHGEYISLGKVEAALLSSNYVESIMVYADPFHNYCV
ALVVPSRPVLEKWAQEYGIQHKDFSELCDKVEAVNEIKQSLSKVAKAAKLDKFELPAKIKLIPESWTPES
GLVTAALKLKREPLKARYKNELEKMYQ

>Nta_LACS9_XP_016516213.1
MGPYVAGVLVPLVVTILLQNRRRRKKRGLPVDVGGEPGYAIRNRRFSAPVETAWEGITTLAELFEYSCKK
YYHKKLLGSRKLLSREMEISADGRSFEKLHLGEYKWLSYGQTFEIVCNFSSGLAQLGHKREERVAIFADT
CEEWLIALQSCFRRNVTVVTIYASLGEEALCYSLNQTEVTTVICGQKELKKLVDISGQLDTVKRVICMDE
IPSSALVAAGSNWTLTTFSDVEKLGRENPVDPDLPLAADIAVIMYTSGSTGLPKGVMMTHRNVLATASAV
LTIVPGLGSKDVYLAYLPLAHILELAAETIVPGIGGSIGYGSPLTLTDTSNKIKKGTKGDASVLRPTVMA
AVPAILDRVRDGVRKKVDAAGGLSKKLFDLAYSRRQSAVNGNWFGAWGLEKQFWNLLVFKKVQAILGGRI
RFILSGGAPLSGDTQRFINICLGAPIGQGYGLTETCAGGTFSDYDDTSVGRVGPPLPCSYIKLIDWAEGG
YLTSDSPMPRGEIVIGGPNVTVGYFKNEEKSKEVYKVDERGMSWFYTGDIGQFHADGCLEIIDRKKDIVK
LQHGEYVSLGKVEAALSISPYVDNIMLHANPFHSYCVAIVVAAQAAVEGWAKKHGIDFGDFPELCQNEET
VKEVYASLVKAAKAARLEKFEIPAKIKLLAEAWTPESGLVTAALKLKRDVIRKAFSDELAQLYSS
>Eg_LACS6_XP_010905796.1
MDSSAAQRRLRAISGHVRPTGDLDHSSQLGTNATASEFVSGQGYSVVLPEKLQTGKWNVYRSARSPLKLVTRFPDHPDIG
TLHDNFEYAVETFRDYKYLGTRVRVDGTVGEYKWMTYGEVGTSRSAIGSGLIYHGIPKGATVGLYFINRPEWIIVDHACS
AYSYISVPLYDTLGPDAVQYIVNHASVQVIFCVPQTLSILLSFLSQIACVRLIVVVGGIDENMPSVPSTTGVEIIMYSKL
HNQGHSNLQPFCPPQPEDVATICYTSGTTGTPKGAVLAHENLIANVAGSSLSINFYPSDIYISYLPLAHIYERANQISMA
HFGVAVGFYQGDNLKLMDDIAALRPTIFASVPRLYNRIYAGIINAVKTSGGLKERLFNAAYNAKTQAIAHGKYPSPMWDR
LVFNKIKEKLGGRVRILTSGASPLSQDVMDFLRICFGGLIIEGYGMTEAACVISAMDEGDRLTGHVGSPNPACEIKLVDV
PEMSYTSDDQPYPRGEICVRGPIVFRGYYKDDVQTKEVIDEAGWLHTGDIGLWLPGGRLKIIDRKKNIFKLAQGEYIAPE
KIENVYAKCGFISQCFVYGDSLNSCLVAIVSVEPDVLKTWAASEGIKYEDLRQLCTDPRARAAVLAEMNAAGKQAELRGF
EFAKAVTLTLEPFTLDNGLLTPTFKIKRPQAKAYFAKAIEDMYAKLSISDPSPNKQS
>Eg_LACS2_XP_010909564.1
MEVYSVKVEESRPAAGNKPSAGPVYRSIYARDGLLELPSGIDSPWDFLSGSVKRYPQNQMLGHRKFINGKVGQYAWQTYE
EVYDIAIKIGSAIQSHGINSGDRCGIYGSNCPEWVIAMEACNSQGICYVPLYDTLGANAVEFIINHAEVSIAFVQENKIT
SILMCLPKCAMYLKTIVSFGMVTDEQKREAEQVGVSCFSWEDFVSSGCANCKLPPKHKDDICTIMYTSGTTGDPKGVILT
NRAVIAEVITTEHLLLETDKVVTEEDSYFSFLPLAHIFDQIIENYCIFKGASIGFWRGDVRYLMEDIQELKPTLFCGVPR
VYDRIYTGINQKISSGGMLTKKLFQYAYDFKLKNLRRGLKQNEASPFFDKLVFDKIKQGLGGRVRIMISGAAPLPRHIEE
FLRVTCCSVFLQGYGLTESCSGCFTSIANVLPMMGTVGVPITTIEARLESVPEMGYDALSHVPRGEICLRGKTLFSGYYK
RPDLTSEVTMDGWFHTGDIGEWQPSGAMKIIDRRKNIFKLSQGEYIAAENLESAYLQCPLVTSVWVYGNSFESFIVGVVV
PEKRLVEEWAAANDVTGTFEELCKHPKARKYVLDELNNTGRTHELRGFELLKAVHLEPIPFDIERDLITPTFKLKRPQLL
KYYKDFIDGLYQEAKGKRA
>Eg_LACS4_XP_010910559.1
MYTSGTTGDPKGVMISNDSIVTLIAGVDRLLYSVNEQLHERDVYLSYLPLAHIFDRVIEELFIFHGASIGFWRGDAKLLV
EDIGVLKPTIFCAVPRVLDRIYSGLQAKISAGGFLKSMLFNLAYKYKFYNMTKGSKHEEAAAIFDKIVFNKVKDGLGGRV
RLILSGAAPLAIHVEEFLRVVTCAHVLQGYGLTETCAGTFVSLPNNLSMLGTVGPPVPNVDVRLESVPEMNYDALSEVPR
GEICVRGNTLFSGYYKREDLTKEAMIDGWFHTGDIGEWQPDGSMKIIDRKKNIFKLSQGEYVAVENLENVYGLVPDVDSI
WIYGNSFESFLVAIVNPNKQALEHWAEVNGVSGDFSAICENPKAKEYILEELTKAAKEKKLKGFEFIKAIHLDPEPFDME
RDLLTPTYKKKRPQLLKYYQSVIDNLYKSAK
>Eg_LACS9_XP_010912477.1
MNPYIVGIFVPLLFSFMFRKSKDGKKRGVPADVGGEPGYAIRNYRFTSPVETQWEGVRTLAELFEESCKRFSYKPLLGSR
KLISRETEQTQDGRSFEKLHLGNYEWMSYGEAFKAVCSFASGLVQLGHKKDERVAIFADTQAEWLIALQGCFRRNITVVT
IYASLGEEALCHSLNETEVSTVICGHKELKKLVDIAGQLATVKRVIYVNDEGISNEVSLAEENTNWTIISFVEVESLGRE
NPVDAELPVSADIAVIMYTSGSTGLPKGVMMTHGNVLATVSGVMTIVPALGSKEIYLAYLPLAHILELAAENVMVAAGCS
IGYGSPFTLTDTSNKIKKGTKGDASILGPTLMAAVPAILDRVRDGVRKKVDAKGGLSKKLFDIAYSRRLAAINGSWFGAW
GLEKILWDILVFRKVRSVLGGHVRFLLSGGAPLSGDTQRFINICLGAPIGQGYGLTETCAGGTFSEYDDTSVGRVGAPLP
CSYIKLIDWPEGGYLVTDSPMPRGEIVIGGPNVTPGYFKNEEKTKEVYKVDERGMRWFYTGDIGRFHPDGCLEIIDRKKD
IVKLQHGEYVSLGKVEAALIVSPYVDNIMVHCDPFHSYCVALVVPAQQAVENWAMKQAIAYSDFADLCQKEETVKEVHGS
LVKAAKQARLEKFEIPSKIKLLPEAWTPESGLVTAALKLKRENIRKAFADDLAKLYA
>Eg_LACS4_XP_010913603.1
MMHVIEVEKGREATDGRPSVGPTYRSAFAKDGSPPPVPGVDSCWDVFRLSVERCPNNRMLGRREIVDGKPGKYVWMTYKE
VYDIVMKIGASIRSLGVEQGGRCGIYGSNCPEWVISLEACNAHGIYCVPLYDTLGAGAVEFILCHSDVQIAFAEEKKIGE
VLKTLPSSSKFLKTIVSFGMVTSEQRDEVEKSGLAIYSWDEFLLLGSNQQYDLPMKKKTDTCTIMYTSGTTGDPKGVMIS
NDSIVTLVAGVDRLLYCVNEQLHEGDVYLSYLPLAHIFDRVIEELFIFHGASIGFWRGDVKLLVEDIGELKPTIFCAVPR
VLDRIYTGLQAKISSGGLLKSTLFNIAYKYKFRNMSKGSKHEDAASIFDKVVFNKVKGGLGGRVRIILSGAAPLSTHVEE
FLRVVTCSHVLQGYGLTETCAGTFVTLPNNLSMLGTVGPPVPNVDVHLESVPEMNYDALAEVPRGEICVRGNTLFSGYYK
REDLTKEVMIDGWFHTGDIGEWQPDGSMKIIDRKKNIFKLSQGEYVAVENLENVYGLVPDIDSIWIYGNSFESFLVAIVN
PNKQALEHWAEEKGVRGDFAAICENPKAKEYILGELTKAAKEKKLKGFEFVKAIHLDPEPFDMERDLLTPTYKKKRPQML
KYYQSIIDNLYKSSK
>Eg_LACS4_XP_010915654.1
MQHVVEVEKGREASDDRPSVGPAYRSVFAKDGFPQPIPGLETCWDVFRMSVEKNPNNRMLGRREFVDGKAGEYIWLTFQE
VYDTVMKVGASIRYCGVEKGGRCGIYGANCPEWVISMEACNAHGIYCVPLYDTLGPGAVEFIICHAEVQIVFVEEKKIME
MLKTFPNSTKFLKTIVSFGKVTPEQQEEVEKFGLAIYSWDDFLLAGENQPFDLPVNKKTDICTIMYTSGTTGDPKGVMIS
NESIITLIAGVDRLLHCEHEQLHENDVYLSYLPLAHIFDRVNEELFIFHGASIGFWRGDVKLLIEDIGVLKPTVFCAVPR
VLDRVYSGLQDKISSGGFLKQTLFNFAYKYKLRNMKRGRKHEEASPILDKIVFSKVKQGLGGKVRLILSGAAPLASHVEA
FLRVVTCAHVLQGYGLTETCAGTFVSLPNDMAMVGTVGPPVPNVDVCLESVPEMGYDALSSIPRGEICIRGKTLFSGYYK
REDLTNEVMIDGWFHTGDVGEWQADGSLKIIDRKKNIFKLSQGEYVAVENLESIYGLVPDIDTIWIYGNSFESFLVAIVN
PDKQALECWAEENGLSGDFAAICENPKAKEYILGELTKIAKAKKLKGFEFIKAVHLDPIPFDMERDLLTPTYKKKRPQLL
KYYQTVINGLYKNTK
>Eg_LACS1_XP_010921403.1
MVMKRMAKNYTVQMESGRAGKDGIPSVGPVYRNKLAQDGFPPLHPDMTTSWDVFRVAVEKYAGNKMLGWREFTNGKAGRY
LWKTYKEVYEEVLQVGSALRQLGVEPGSRVGIYGANCPQWMVVMEACNGYSLICVPLYDSLGSGAIDYIIEHAEIDVVFV
QDKKMKQILSADCKSAQKLKSIVSFTSTTREQVDAAANCGVKVHSWNEFLQMGKEHPSDPFPPKPLDICTIMYTSGTSGD
PKGVMLTHESHATFVNGVDLYMELFEDKMTVDDVYLSFLPLAHILDRAIEEYFFHKGASVGYFQGNILALRDDLMELKPT
LLAGVPRVFERIHEGVSTAVAELRPLRRMIFNILYKHKLSWMRAGYSHKTASPLADTLAFHKVKARLGGRIRLIISGGAP
LSNEIEEFLRVTSCAFCIQGYGMTETCGLSSSGYPDDLSLVGTVGVASPYTELRLEEVPEMGYHPLAVPSRGEICVRGKT
LFSGYYKNPELTKEVMIDGWFHTGDIGEMSPDGILKIIDRKKNIFKLSQGEYVAAEYLEKVYSVTPIVEDIWVYGDSFRS
MLVAVVAPHEDSAKRWAEINGHKCSFTELCALEELKKYIIQQLKAVAEKNKLRGFEYIKGIVVDALPFDIERDLVTPTMK
KKRGQLLKYYQSDIEKLYRTLMEGRK
>Eg_LACS1_XP_010921404.1
MKRMAKNYTVQMESGRAGKDGIPSVGPVYRNKLAQDGFPPLHPDMTTSWDVFRVAVEKYAGNKMLGWREFTNGKAGRYLW
KTYKEVYEEVLQVGSALRQLGVEPGSRVGIYGANCPQWMVVMEACNGYSLICVPLYDSLGSGAIDYIIEHAEIDVVFVQD
KKMKQILSADCKSAQKLKSIVSFTSTTREQVDAAANCGVKVHSWNEFLQMGKEHPSDPFPPKPLDICTIMYTSGTSGDPK
GVMLTHESHATFVNGVDLYMELFEDKMTVDDVYLSFLPLAHILDRAIEEYFFHKGASVGYFQGNILALRDDLMELKPTLL
AGVPRVFERIHEGVSTAVAELRPLRRMIFNILYKHKLSWMRAGYSHKTASPLADTLAFHKVKARLGGRIRLIISGGAPLS
NEIEEFLRVTSCAFCIQGYGMTETCGLSSSGYPDDLSLVGTVGVASPYTELRLEEVPEMGYHPLAVPSRGEICVRGKTLF
SGYYKNPELTKEVMIDGWFHTGDIGEMSPDGILKIIDRKKNIFKLSQGEYVAAEYLEKVYSVTPIVEDIWVYGDSFRSML
VAVVAPHEDSAKRWAEINGHKCSFTELCALEELKKYIIQQLKAVAEKNKLRGFEYIKGIVVDALPFDIERDLVTPTMKKK
RGQLLKYYQSDIEKLYRTLMEGRK
>Eg_LACS1_XP_010921405.1
MLGWREFTNGKAGRYLWKTYKEVYEEVLQVGSALRQLGVEPGSRVGIYGANCPQWMVVMEACNGYSLICVPLYDSLGSGA
IDYIIEHAEIDVVFVQDKKMKQILSADCKSAQKLKSIVSFTSTTREQVDAAANCGVKVHSWNEFLQMGKEHPSDPFPPKP
LDICTIMYTSGTSGDPKGVMLTHESHATFVNGVDLYMELFEDKMTVDDVYLSFLPLAHILDRAIEEYFFHKGASVGYFQG
NILALRDDLMELKPTLLAGVPRVFERIHEGVSTAVAELRPLRRMIFNILYKHKLSWMRAGYSHKTASPLADTLAFHKVKA
RLGGRIRLIISGGAPLSNEIEEFLRVTSCAFCIQGYGMTETCGLSSSGYPDDLSLVGTVGVASPYTELRLEEVPEMGYHP
LAVPSRGEICVRGKTLFSGYYKNPELTKEVMIDGWFHTGDIGEMSPDGILKIIDRKKNIFKLSQGEYVAAEYLEKVYSVT
PIVEDIWVYGDSFRSMLVAVVAPHEDSAKRWAEINGHKCSFTELCALEELKKYIIQQLKAVAEKNKLRGFEYIKGIVVDA
LPFDIERDLVTPTMKKKRGQLLKYYQSDIEKLYRTLMEGRK
>Eg_LACS4_XP_010924857.2
MRYLIEVEKGREAADGRPSVGSTYRSVFAKDGFPPPVPGLDCCWDVFRMSVERFPDNPMLGRREIVDGKPGKYVWMTYKE
VYDIVTKVGASIRSLGVEQGGRCGIYGSNCPEWVISMEACNAHGIYCVPLYDTLGAGAVEFILCHAEVRIAFAEEKKIGE
VLKTLPRSSKFLKTIVSFGKVTPEQRDEVEKSGLAIYSWDEFLLLGSNKKYDIPTKKKTDICTIMYTSGTTGDPKGVMIS
NDSIVTLIAGVDRLLYSVNEQLHERDVYLSYLPLAHIFDRVIEELFIFHGASIGFWRGDAKLLVEDIGVLKPTIFCAVPR
VLDRIYSGLQAKISAGGFLKSMLFNLAYKYKFYNMTKGSKHEEAAAIFDKIVFNKVKDGLGGRVRLILSGAAPLAIHVEE
FLRVVTCAHVLQGYEKKQKSKKYVW
>Eg_LACS4_XP_010925724.1
MKHLVEVEKGQEGSDGGPSVGPAYRSVFAKDGFPQRIPGLESCWDVFRMSVERNPKNRMLGRHEFVDGKVGKYVWLTYQE
VYDIVMKVGASILYCGVKQGGRCGIYGANCPEWVISMEACNAHGIYCVPLYDTLGAGAIEFIIHHAEIQIAFVEEKKIVE
LLKIFPNSAKLLKTIVSFGKVTPEQQEEVEKFGLTIYSWEEFLFVGTDQQVDLPVHEKTDICTIMYTSGTTGDPKGVMIT
NESIITLIAGVDWLLHCVKQQLHDSDVYLSYLPLAHSFDRVIEELFIFHGASIGFWRGDVKLLVEDIGLLKPTIFCAVPR
VLDRIYRGLQDKISSGGFLKQALFNFAYKYKLRNMKRGNKHDEASPVFDKIVFNQVKQGFGGNVRLILSGAAPLATHVEA
FLRVVTCAHVMQGYGLTETCAGTFVSLPNDFAMVGTVGPPVPNVDVRLESVPEMGYDALSSIPRGEICIRGKTLFSGYYK
REDLTNEVMIDGWFHTGDIGEWQPDGTLKIIDRKKNIFKLSQGEYVAAENLENIYGLVPDIDFIWIYGNSFESFLVAIIN
PNKQALENWAGENGISEDFAALCENPKAKEYILGELTKIANAKKLKGFEFIKAVHLDPVPFDMERDLLTPTYKKKRPQLL
KYYQMVINSLYKSTK
>Eg_LACS9_XP_010930884.1
MNPYIVGIFVPLLFSFVLRKTKDGKKRGVPADVGGEPGYAIRNYRFTSLVETHWQGIRTLAELFENSCKLFPYKPLFGSR
KLISRETERTQDGRSFEKLHLGNYEWMSYGEAFKAVCNFASGLVHLGHKKDERVAIFADTRAEWLIALQGCFRQNITVVT
IYASLGEEALCHSLNETEVSTVICGHKELKKLVDIRGQLDNVKRVIYVNDEGISNEVSSAKKNASWTMTSFVEVERLGRE
NPVDAYLPVSADIAVIMYTSGSTGLPKGVMMTHGNLLATVSAVMTIVPALGNKDRYLAYLPLAHVLELAAEHVMVAAGSS
IGYGSPLTLTDTSNKIKKGTKGDASILGPTLLASVPAILDRVRDGVWKNVDAKGGLSKKLFDIAYNRRLAAINGSWFGAW
GVEKILWDILVFRKVRAVLGGHIRFLLSGGAPLSGDTQRFINICLGAPIGQGYGLTETCAGGTFSEYDDASVGRVGAPLP
CSYIKLIDWPEGGYLITDSPMPRGEIVIGGPNVTPGYFKNEEKTKEVYKVDERGMRWFYTGDIGRIHPDGCLEIIDRKKD
IVKLQHGEYVSLGKVEAVLIVSPYVDNIMLHCDPFHSYSVALVVPAQQAVENWAMKQGIAYSGFADLCQKEETVKEVHRS
LVEAAKQARLEKFEIPSKIKLLPEPWTPESGLVTAALKLKRENIRRAFADDLAKLYA
>Eg_LACS9_XP_010930885.1
MNPYIVGIFVPLLFSFVLRKTKDGKKRGVPADVGGEPGYAIRNYRFTSLVETHWQGIRTLAELFENSCKLFPYKPLFGSR
KLISRETERTQDGRSFEKLHLGNYEWMSYGEAFKAVCNFASGLVHLGHKKDERVAIFADTRAEWLIALQGCFRQNITVVT
IYASLGEEALCHSLNETEVSTVICGHKELKKLVDIRGQLDNVKRVIYVNDEGISNEVSSAKKNASWTMTSFVEVERLGRE
NPVDAYLPVSADIAVIMYTSGSTGLPKGVMMTHGNLLATVSAVMTIVPALGNKDRYLAYLPLAHVLELAAEHVMVAAGSS
IGYGSPLTLTDTSNKIKKGTKGDASILGPTLLASVPAILDRVRDGVWKNVDAKGGLSKKLFDIAYNRRLAAINGSWFGAW
GVEKILWDILVFRKVRAVLGGHIRFLLSGGAPLSGDTQRFINICLGAPIGQGYGLTETCAGGTFSEYDDASVGRVGAPLP
CSYIKLIDWPEGGYLITDSPMPRGEIVIGGPNVTPGYFKNEEKTKEVYKVDERGMRWFYTGDIGRIHPDGCLEIIDRKKD
IVKLQHGEYVSLGKVEAVLIVSPYVDNIMLHCDPFHSYSVALVVPAQQAVENWAMKQGIAYSGFADLCQKEETVKEVHRS
LVEAAKQARLEKFEIPSKIKLLPEPWTPESGLVTAALKLKRENIRRAFADDLAKLYA
>Eg_LACS6_XP_010931974.1
MNEAWARHNKEERHAMDSSAARRRLRAISGHLRPAGDRDCDRYSQLGTNATACEFVSEQGYSVVLPEKLQTGKWNVYRSA
RSPLKLVTRFPEHPDIGTLHDNFEYAVETFRDYKYLGTRVRVDGTVGEYKWMTYGEAGTSRSAIGSGLVYRGIPKGACVG
LYFINRPEWIIVDHACSAYSYISVPLYDTLGPDAVQYIVNHAAVQVIFCVPQTLSILLSFLSQIHCVRLIVVVGGIDDNM
PSVPSTTGVEIITYSKLHNQGHSNLQPFRPPKPEDVATLCYTSGTTGTPKGAVLTHENLIANVAGASLSTKFCPSDVYIS
YLPLAHIYERANQISLAHFGAAVGFYQGDNLKLMDDIAALRPTIFASVPRLYNRIYAGIVNAVKTSGGLRERLFNAAYNA
KKRAIANGKNPYPMWDKLVFNKIKEKLGGRVRIMTSGASPLSSDVMDFLRICFGGMILEGYGMTETACVISAMDEGDLLT
GHVGSPNPACEIKLVDVPEMSYTSDDQPYPRGEICVRGPIIFQGYYKDDVQTKEVIDENGWLHTGDIGMWLPGGRLKIID
RKKNIFKLAQGEYIAPEKIENVYAKCNFISQCFVYGDSLNSCLVAIVSVEPDVLKAWAASEGIKFLKTKATPSKPSDMYE
DLRELCADSRAKAAVLAEMDDVGKQAQLRGFEFAKAVTLTLEPFTLENGLLTPTFKVKRPQAKAYFAKEIADMYAKLSAS
NP
>Eg_LACS6_XP_010931975.1
MNEAWARHNKEERHAMDSSAARRRLRAISGHLRPAGDRDCDRYSQLGTNATACEFVSEQGYSVVLPEKLQTGKWNVYRSA
RSPLKLVTRFPEHPDIGTLHDNFEYAVETFRDYKYLGTRVRVDGTVGEYKWMTYGEAGTSRSAIGSGLVYRGIPKGACVG
LYFINRPEWIIVDHACSAYSYISVPLYDTLGPDAVQYIVNHAAVQVIFCVPQTLSILLSFLSQIHCVRLIVVVGGIDDNM
PSVPSTTGVEIITYSKLHNQGHSNLQPFRPPKPEDVATLCYTSGTTGTPKGAVLTHENLIANVAGASLSTKFCPSDVYIS
YLPLAHIYERANQISLAHFGAAVGFYQGDNLKLMDDIAALRPTIFASVPRLYNRIYAGIVNAVKTSGGLRERLFNAAYNA
KKRAIANGKNPYPMWDKLVFNKIKEKLGGRVRIMTSGASPLSSDVMDFLRICFGGMILEGYGMTETACVISAMDEGDLLT
GHVGSPNPACEIKLVDVPEMSYTSDDQPYPRGEICVRGPIIFQGYYKDDVQTKEVIDENGWLHTGDIGMWLPGGRLKIID
RKKNIFKLAQGEYIAPEKIENVYAKCNFISQCFVYGDSLNSCLVAIVSVEPDVLKAWAASEGIKYEDLRELCADSRAKAA
VLAEMDDVGKQAQLRGFEFAKAVTLTLEPFTLENGLLTPTFKVKRPQAKAYFAKEIADMYAKLSASNP
>Eg_LACS6_XP_010931976.1
MTYGEAGTSRSAIGSGLVYRGIPKGACVGLYFINRPEWIIVDHACSAYSYISVPLYDTLGPDAVQYIVNHAAVQVIFCVP
QTLSILLSFLSQIHCVRLIVVVGGIDDNMPSVPSTTGVEIITYSKLHNQGHSNLQPFRPPKPEDVATLCYTSGTTGTPKG
AVLTHENLIANVAGASLSTKFCPSDVYISYLPLAHIYERANQISLAHFGAAVGFYQGDNLKLMDDIAALRPTIFASVPRL
YNRIYAGIVNAVKTSGGLRERLFNAAYNAKKRAIANGKNPYPMWDKLVFNKIKEKLGGRVRIMTSGASPLSSDVMDFLRI
CFGGMILEGYGMTETACVISAMDEGDLLTGHVGSPNPACEIKLVDVPEMSYTSDDQPYPRGEICVRGPIIFQGYYKDDVQ
TKEVIDENGWLHTGDIGMWLPGGRLKIIDRKKNIFKLAQGEYIAPEKIENVYAKCNFISQCFVYGDSLNSCLVAIVSVEP
DVLKAWAASEGIKFLKTKATPSKPSDMYEDLRELCADSRAKAAVLAEMDDVGKQAQLRGFEFAKAVTLTLEPFTLENGLL
TPTFKVKRPQAKAYFAKEIADMYAKLSASNP
>Eg_LACS9_XP_019704236.1
MNPYIVGIFVPLLFSFMFRKSKDGKKRGVPADVGGEPGYAIRNYRFTSPVETQWEGVRTLAELFEESCKRFSYKPLLGSR
KLISRETEQTQDGRSFEKLHLGNYEWMSYGEAFKAVCSFASGLVQLGHKKDERVAIFADTQAEWLIALQGCFRRNITVVT
IYASLGEEALCHSLNETEVSTVICGHKELKKLVDIAGQLATVKRVIYVNDEGISNEVSLAEENTNWTIISFVEVESLGRE
NPVDAELPVSADIAVIMYTSGSTGLPKGVMMTHGNVLATVSGVMTIVPALGSKEIYLAYLPLAHILELAAENVMVAAGCS
IGYGSPFTLTDTSNKIKKGTKGDASILGPTLMAAVPAILDRVRDGVRKKVDAKGGLSKKLFDIAYSRRLAAINGSWFGAW
GLEKILWDILVFRKVRSVLGGHVRFLLSGGAPLSGDTQRFINICLGAPIGQGYGLTETCAGGTFSEYDDTSVGRVGAPLP
CSYIKLIDWPEGGYLVTDSPMPRGEIVIGGPNVTPGYFKNEEKTKEVYKVDERGMRWFYTGDIGRFHPDGCLEIIDRKKD
IVKLQHGEYVSLGKVEAALIVSPYVDNIMVHCDPFHSYCVALVVPAQQAVENWAMKQAIAYSDFADLCQKEETVKEVHGS
LVKAAKQARLEKFEIPSKIKLLPEAWTPESGLVTAALKLKRENIRKAFADDLAKLYA
>Eg_LACS4_XP_019709335.1
MMHVIEVEKGREATDGRPSVGPTYRSAFAKDGSPPPVPGVDSCWDVFRLSVERCPNNRMLGRREIVDGKPGKYVWMTYKE
VYDIVMKIGASIRSLGVEQGGRCGIYGSNCPEWVISLEACNAHGIYCVPLYDTLGAGAVEFILCHSDVQIAFAEEKKIGE
VLKTLPSSSKFLKTIVSFGMVTSEQRDEVEKSGLAIYSWDEFLLLGSNQQYDLPMKKKTDTCTIMYTSGTTGDPKGVMIS
NDSIVTLVAGVDRLLYCVNEQLHEGDVYLSYLPLAHIFDRVIEELFIFHGASIGFWRGDVKLLVEDIGELKPTIFCAVPR
VLDRIYTGLQAKISSGGLLKSTLFNIAYKYKFRNMSKGSKHEDAASIFDKVVFNKVKGGLGGRVRIILSGAAPLSTHVEE
FLRVVTCSHVLQGYGLTETCAGTFVTLPNNLSMLGTVGPPVPNVDVHLESVPEMNYDALAEVPRGEICVRGNTLFSGYYK
REDLTKEVMIDGWFHTGDIGEWQPDGSMKIIDRKKNIFKLSQGEYVAVENLENVYGLVPDIDSIWIYGNSFESFLVAIVN
PNKQALEHWAEEKGVRGDFAAICENPKAKEYILGELTKAAKEKKLKGFEFVKAIHLDPEPFDMERDLLTPTYKKKRPQML
KYYQHAVKRLVRRT

>Eg_LACS4_XP_029119087.1
MQHVVEVEKGREASDDRPSVGPAYRSVFAKDGFPQPIPGLETCWDVFRMSVEKNPNNRMLGRREFVDGKGGRCGIYGANC
PEWVISMEACNAHGIYCVPLYDTLGPGAVEFIICHAEVQIVFVEEKKIMEMLKTFPNSTKFLKTIVSFGKVTPEQQEEVE
KFGLAIYSWDDFLLAGENQPFDLPVNKKTDICTIMYTSGTTGDPKGVMISNESIITLIAGVDRLLHCEHEQLHENDVYLS
YLPLAHIFDRVNEELFIFHGASIGFWRGDVKLLIEDIGVLKPTVFCAVPRVLDRVYSGLQDKISSGGFLKQTLFNFAYKY
KLRNMKRGRKHEEASPILDKIVFSKVKQGLGGKVRLILSGAAPLASHVEAFLRVVTCAHVLQGYGLTETCAGTFVSLPND
MAMVGTVGPPVPNVDVCLESVPEMGYDALSSIPRGEICIRGKTLFSGYYKREDLTNEVMIDGWFHTGDVGEWQADGSLKI
IDRKKNIFKLSQGEYVAVENLESIYGLVPDIDTIWIYGNSFESFLVAIVNPDKQALECWAEENGLSGDFAAICENPKAKE
YILGELTKIAKAKKLKGFEFIKAVHLDPIPFDMERDLLTPTYKKKRPQLLKYYQTVINGLYKNTK
>Eg_LACS4_XP_029121116.1
MRYLIEVEKGREAADGRPSVGSTYRSVFAKDGFPPPVPGLDCCWDVFRMSVERFPDNPMLGRREIVDGKPGKYVWMTYKE
VYDIVTKVGASIRSLGVEQGGRCGIYGSNCPEWVISMEACNAHGIYCVPLYDTLGAGAVEFILCHAEVRIAFAEEKKIGE
VLKTLPRSSKFLKTIVSFGKVTPEQRDEVEKSGLAIYSWDEFLLLGSNKKYDIPTKKKTDICTIMYTSGTTGDPKGVMIS
NDSIVTLIAGVDRLLYSVNEQLHERDVYLSYLPLAHIFDRVIEELFIFHGASIGFWRGDAKLLVEDIGVLKPTIFCAVPR
VLDRIYSGLQAKISAGGFLKSMLFNLAYKYKFYNMTKGSKHEEAAAIFDKIVFNKVKDGLGGRVRLILSGAAPLAIHVEE
FLRVVTCAHVLQGYEKKSKKAKSMFGN
>Cs_LACS1_XP_010413098.1
MKSFVAKVEEGVKGEDGKPSVGPVYRNILSEKGFPPRDSDITTTWDIFSKSVEKFPGYKMLGWRQIVDEKVGPYMWKTYK
EVSEEVLQIGSALRAAGAELGCRVGIYGANCPQWIIAMEACAAHTLICVPLYDTLGPGAVDYIVDHAEIDFVFVQNTKIE
GLLEPDCKSAKRLKAIVSFTILSEEQRIKASEIEVKAYSWLDFLHLGQEKPEEINPPKPSNVCTIMYTSGTSGEPKGVVL
THEAAATCVIGMDLCLDQFEDKMTHDDVYLSFLPLAHILDRANEEYFFRKGASVGYYHGDLNALRDDIQELKPTFLAGVP
RVFERIHEGIRKALQELNPRRRLIFYALYK

>Cs_LACS9_XP_010416710.1
MIPYAAGVIVPLALTLLVQKSKKDKKRGVVVDVGGEQGYAIRNHRFADPVTSHWEDISTLPQLFEISCNAHSDQVFLGTR
KLISRDIETSDDGKTFEKLHLGDYEWLTFAKTLEAVCDFASGLVQIGHKTGERVAIFADTREEWFISLQGCFRRNVTVVT
IYSSLGEEALCHSLNETEVTTVICGNKELKKLMDIGYQLETVKRVICMDDEFPSDVNSNWMATSFADVKKLGHENPVDPN
FPLSADVAVIMYTSGSTGLPKGVMMTHGNVLATVSAVMTIVPDLGKRDIYMAYLPLAHILELAAESVMATIGSAIGYGSP
LTLTDTSNKVKKGTKGDVTALKPTIMTAVPAILDRVRDGVRKKVDAKGGLSKKLFDFAYARRLSAINGSWFGAWGLEKLL
WDLLVFGKIRAVLGGKIRYLLSGGAPLSGDTQRFINICVGAPIGQGYGLTETCAGGTFSEFDDTSVGRVGAPLPCSFVKL
VDWPEGGYLTNDKPMPRGEIVIGGSNITLGYFKNEEKTEEVYKVDEKGMRWFYTGDIGRFHPDGCLEIIDRKKDIVKLQH
GEYVSLGKVEAALSISPYVENIMVHADSFYSYCVALVVASQQTLEGWASKQGIDFANFDELCAKEEAVKEVYASLVKSGK
QSRLEKFEIPAKIKLLGSPWTPESGLVTAALKLKRDVIRREFSEDLTKLYA
>Cs_LACS9_XP_010416711.1
MIPYAAGVIVPLALTLLVQKSKKDKKRGVVVDVGGEQGYAIRNHRFADPVTSHWEDISTLPQLFEISCNAHSDQVFLGTR
KLISRDIETSDDGKTFEKLHLGDYEWLTFAKTLEAVCDFASGLVQIGHKTGERVAIFADTREEWFISLQGCFRRNVTVVT
IYSSLGEEALCHSLNETEVTTVICGNKELKKLMDIGYQLETVKRVICMDDEFPSDVNSNWMATSFADVKKLGHENPVDPN
FPLSADVAVIMYTSGSTGLPKGVMMTHGNVLATVSAVMTIVPDLGKRDIYMAYLPLAHILELAAESVMATIGSAIGYGSP
LTLTDTSNKVKKGTKGDVTALKPTIMTAVPAILDRVRDGVRKKVDAKGGLSKKLFDFAYARRLSAINGSWFGAWGLEKLL
WDLLVFGKIRAVLGGKIRYLLSGGAPLSGDTQRFINICVGAPIGQGYGLTETCAGGTFSEFDDTSVGRVGAPLPCSFVKL
VDWPEGGYLTNDKPMPRGEIVIGGSNITLGYFKNEEKTEEVYKVDEKGMRWFYTGDIGRFHPDGCLEIIDRKKDIVKLQH
GEYVSLGKVEAALSISPYVENIMVHADSFYSYCVALVVASQQTLEGWASKQGIDFANFDELCAKEEAVKEVYASLVKSGK
QSRLEKFEIPAKIKLLGSPWTPESGLVTAALKLKRDVIRREFSEDLTKLYA
>Cs_LACS3_XP_010418506.1
MATSRYIIEVEKGKEGVDGGSPSVGPVYRSIYAKDGFPEPADDLVSAWDIFRLSVEKSPNNPMLGRREIVDGKAGKYVWQ
TYKEVYDVVIKLGNSIRTIGVGKGEKCGIYGANSPEWIISMEACNAHGLYCVPLYDTLGAGAIEFIICHAEVSLAFSEEK
KISELLKTAPNSTKYLKNIVSFGEVTSEQRAEAERLGLTIYSWDQFLKLGEGKEYELPEKKRNDVCTIMYTSGTTGDPKG
VLLTNESIIHLLEGVRKLLKTINEELTSKDVYLSYLPLAHIFDRVIEELFIYEAASIGFWRGDVKILIEDIAALKPTVFC
AVPRVLERIYNGLQQKLSDGGLIKKTLFNFAFNHKQKNMEKGKTHTQASPLADKVVFKKVKEGLGGNVRLILSGAAPLAA
HIESFLRVVACAHVLQGYGLTESCGGTFVSIPNELAMLGTVGPPVPNVDIRLESVPEMGYDALASKPRGEVCIRGKTLFS
GYYKREDLTQEVLIDGWLHTGDVGEWQPDGALKIIDRKKNIFKLSQGEYVAVENLENIYSHVAAIESIWVYGNSYESYLV
AVVCPSKIHIEHWAKEHNVSGDFESICQNPKTKEFILGEFNRVAKDKKLKGFELIKGVHLDTVPFDMERDLITPSYKKKR
PQLLKYYQKEIDEMYNKAKK
>Cs_LACS7_XP_010421596.1
MEFSSPAQRRLETVRSHLGSSPADDQTSLFLNATASASPFLNEDSYSVVLPEKLDTGKWNVYRSAKSPTKLISRFQDHPE
IGTLHDNFVHAVEKYPDNKYLGTRVRLDGTVGEYTWMTYAETASERQAIGSGLLFHGISHGACVGLYFINRPEWLIADHA
CAAYSFISVPLYDTLGPDAVKFAVNHATLQAIFCVPQTLNTLLSFLAEIPSIRLIVVVGGADEHLPSLPQGTGVKIVSYQ
KLLSQGRSSLHPFYPPKPEDIATICYTSGTTGTPKGAVLTHGNLIANVAGSSVAIDFLPSDIYISYLPLAHIYERANQIL
AVYGGVAIGFYQGDVLKLMNDFAVLRPTVFCSVPRLYNRIYDGITSAVKSSGVMKKRLFEIAYNSKKKAIVNGRNPSALW
DKLVFNKIKEKLGGRVRFMGSGASPLSPDVMDFLRVCFGCSVREGYGMTETSCVISSMDEGDTLSGHVGSPNPACEVKLV
DVPEMNYTSEDQPYPRGEICVRGPIIFKGYYKDEEQTREIIDEDSWLHTGDIGLWLPGGRLKIIDRKKNIFKLAQGEYIA
PEKIENVYTKCRFVSQCFIHGDSFNSSLVAIVSVDPDVMKEWAASEGIKYEHLGQLCNDPKARKAVLAEMDGVGKEAQLR
GFEFAKAVTLVPEPFTLENGLLTPTFKIKRPQAKAYFADAISKMYAEIAALDPMPSKL
>Cs_LACS5_XP_010422032.1
MTSQKRFIFEVEAAKEATDGNPSVGPVYRSTFAKNGFPNPIDGIQSCWDIFRTAVEKYPNNRMLGRREIVNGKAGKYVWK
TYKEVYDIVLKLGNSLRSCGIQEGEKCGIYGINCTEWIISMEACNAHGLYCVPLYDTLGAGAVEFIISHAEVSIAFVEEK
KIPEIFKTCPNSTKYLKTVVSFGGVKPEEKEEAEKLGLVIHSWDEFLKLGEGKEYDLPVKKQSDICTIMYTSGTTGDPKG
VLISNESIVTITTGVMHFLENVKATISEKDVYISYLPLAHVFDRAIEECVIQVGGSIGFWRGDVKLLIEDLGELKPSIFC
AVPRVLDRVYTGLQQKLSGGGFFKKKVFDVAFSYKFGNMKKGQSHVAAAPFCDKLVFNKVKQGLGGNVRIILSGAAPLAS
HIESFLRVVACCHVLQGYGLTESCAGTFATFPDELDMLGTVGPPVPNVDIRLESVPEMNYDALGSTPRGEICIRGNTLFS
GYYKREDLTKEVLIDGWLHTGDVGEWQPNGSMKIIDRKKNIFKLAQGEYVAVENLENIYSQVEAIDSVWVYGNSFESFLV
AVANPAQQTLERWAVENGVNGDFNSICQNAKAKAFILGELVKTAKEKKLKGFEIIKAVHLEPVAFDMERDLLTPTYKKKR
PQLLKYYQSVIDEMYKTTKEGQASGQ
>Cs_LACS9_XP_010428841.1
MIPYAAGVIVPLALTLLVQKSKKDKKRGVVVDVGGEQGYAIRNHRFADPVTSHWEDISTLPQLFEISCNAHSDQVFLGTR
KLISREIETSDDGKTFEKLHLGDYEWLTFAKTLEAVCDFASGLVQIGHKTGERVAIFADTREEWFISLQGCFRRNVTVVT
IYSSLGEEALCHSLNETEVTTVICGNKELKKLMDIGHQLETVKRVICMDDEFPSDVNSNWKATSFADVKKLGHENPVDPN
FPLSADVAVIMYTSGSTGLPKGVMMTHGNVLATVSAVMTIVPDLGKRDIYMAYLPLAHILELAAESVMATIGSAIGYGSP
LTLTDTSNKVKKGTKGDVTALKPTIMTAVPAILDRVRDGVRKKVDAKGGLSKKLFDFAYARRLSAINGSWFGAWGLEKLL
WDLLVFGKIRAVLGGKIRYLLSGGAPLSGDTQRFINICVGAPIGQGYGLTETCAGGTFSEFDDTSVGRVGAPLPCSFVKL
VDWPEGGYLTNDKPMPRGEIVIGGSNITLGYFKNEEKTEEVYKVDEKGMRWFYTGDIGRFHPDGCLEIIDRKKDIVKLQH
GEYVSLGKVEAALSISPYVENIMVHADSFYSYCVALVVASQQTLEGWASKQGIDFANFDELCAKEEAVKEVYASLVKSGK
QSRLEKFEIPAKIKLLGSPWTPESGLVTAALKLKRDVIRREFSEDLTKLYA
>Cs_LACS3_XP_010430575.1
MATSRYIIEVEKGKEGVDGGTPSVGPVYRSIYAKDGFPEPADDLVSAWDIFRLSVEKSPNNPMLGRREIVDGKAGKYVWQ
TYKEVYDVVIKLGNSIRTIGVGKGEKCGIYGANSPEWIISMEACNAHGLYCVPLYDTLGAGAIEFIICHAEVSLAFSEEK
KISELLKTAPNSTKYLKNIVSFGEVTSEQRAEAERLGLTIYSWDQFLKLGEGKEYELPEKKRNDVCTIMYTSGTTGDPKG
VLLTNESIIHLLEGVRKLLKTINEELTSKDVYLSYLPLAHIFDRVIEELFIYEAASIGFWRGDVKILIEDIAALKPTVFC
AVPRVLERIYNGLQQKLSDGGLIKKTLFNFAFNHKQKNMEKGKTHTQASPLADKVVFKKVKEGLGGNVRLILSGAAPLAA
HIESFLRVVACAHVLQGYGLTESCGGTFVSIPNELAMLGTVGPPVPNVDIRLESVPEMGYDALASKPRGEVCIRGKTLFS
GYYKREDLTQEVLIDGWLHTGDVGEWQPDGALKIIDRKKNIFKLSQGEYVAVENLENIYSHVAAIESIWVYGNSYESYLV
AVVCPSQIQIEHWAKEHNVSGDFESICQNPKTKEFILGEFNRVAKDKKLKGFELIKGVHLDTVPFDMERDLITPSYKKKR
PQLLKYYQKEIDEMYNKAKK
>Cs_LACS4_XP_010433854.1
MAEQKKYIFQVEEGKEGTDGRPSVGPVYRSIFAKDGFPEPIQGMDSCWDVFRMAVEKYPNNPMLGRREIVDGKPGKYVWQ
TYQEVYDIVIKLGNSLRACGVKDEAKCGIYGANSPEWIISMEACNAHGFYCVPLYDTLGAGAVEFIICHSEVSIVFVEEK
KISELFKTCPKSTEYMKTVVSFGSVSREQKEEAENFGLVIYAWDEFLKLGEGKEYDLPIKKKSDICTIMYTSGTTGDPKG
VMISNESIVTLIAGVIRLLKSANEALSVKDVFLSYLPLAHIFDRVIEECFIQHGAAIGFWRGDVKLLIEDLGELKPTIFC
AVPRVLDRVYSGLQKKLADGGFLKKLLFDSAFSYKFGHMRKGQSHVEASPICDKYVFSKVKQGLGGNVRIILSGAAPLAS
HVESFLRVVACCHVLQGYGLTESCAGSFVSLPDRLDMLGTVGPPVPNVDVRLESVPEMEYDALADKPRGEICIRGKTLFS
GYYKREDLTKEVLIDGWLHTGDVGEWQPNGSMKIIDRKKNIFKLSQGEYVAVENIENIYGEVQAVDSVWVYGNSFESFLV
AVANPNQHILEHWAAENGVSGDYNALCQNEKAKEFVLGELVKMAKEKKMKGFEIIKAIHLDPVPFDMERDLLTPTYKKKR
PQLLKYYQTVIDEMYKTTNEKFAARG
>Cs_LACS4_XP_010433856.1
MDSCWDVFRMAVEKYPNNPMLGRREIVDGKPGKYVWQTYQEVYDIVIKLGNSLRACGVKDEAKCGIYGANSPEWIISMEA
CNAHGFYCVPLYDTLGAGAVEFIICHSEVSIVFVEEKKISELFKTCPKSTEYMKTVVSFGSVSREQKEEAENFGLVIYAW
DEFLKLGEGKEYDLPIKKKSDICTIMYTSGTTGDPKGVMISNESIVTLIAGVIRLLKSANEALSVKDVFLSYLPLAHIFD
RVIEECFIQHGAAIGFWRGDVKLLIEDLGELKPTIFCAVPRVLDRVYSGLQKKLADGGFLKKLLFDSAFSYKFGHMRKGQ
SHVEASPICDKYVFSKVKQGLGGNVRIILSGAAPLASHVESFLRVVACCHVLQGYGLTESCAGSFVSLPDRLDMLGTVGP
PVPNVDVRLESVPEMEYDALADKPRGEICIRGKTLFSGYYKREDLTKEVLIDGWLHTGDVGEWQPNGSMKIIDRKKNIFK
LSQGEYVAVENIENIYGEVQAVDSVWVYGNSFESFLVAVANPNQHILEHWAAENGVSGDYNALCQNEKAKEFVLGELVKM
AKEKKMKGFEIIKAIHLDPVPFDMERDLLTPTYKKKRPQLLKYYQTVIDEMYKTTNEKFAARG
>Cs_LACS6_XP_010434527.1
MDSSSSVAARRRINAIHSHLVTSSRSSPLLRSNPTSGEFGLDNGYSVVLPEKLNTGNWNVYRSVKSPFKLVSRFPDHPDI
ATLHDNFEHAVHDFRDYKYLGTRVRVDGTVGDYKWMTYGEAGTARTALGSGLVHHGIPMGSSVGIYFINRPEWLIVDHAC
SSYSYVSVPLYDTLGPDAVKFIVNHATVQAIFCVAETLNSLLSCLSEMPSVRLVVVVGGLNESLPSLPASAGVKVVSYSV
LLNQGRSNPQRFFPPKPDDVATICYTSGTTGTPKGVVLTHANLIANVAGTSFSVKFFSSDVYISYLPLAHIYERANQILT
VYFGVAVGFYQGDNMKLLDDLAALRPTVFSSVPRLYNRIYAGIINAVKTSGGLKERLFNAAYNAKKQALLNGKSASPIWD
RLVFNKVKDRLGGRVRFMTSGASPLSPEVMEFLKICFGGRVSEGYGMTETSCVITGMDEGDNLTGHVGSPNPACEIKLVD
VPEMNYTSVDQPHPRGEICVRGPIIFTGYYKDEVQTREVIDEDGWLHTGDIGLWLPGGRLKIIDRKKNIFKLAQGEYIAP
EKIENVYAKCKFVGQCFIYGDSFNSSLVAVVSVDPDVLKSWAASEGIKYGGDLRELCNNPRVKAAVLSDMDTVGREAQLR
GFEFAKAVTLVLEPFTLENGLLTPTFKIKRPQAKEYFGEAITNMYKELGASDPHR
>Cs_LACS4_XP_010439129.1
MAEQKKYIFQVEEGKQGSDGRPSVGPVYRSIFAKDGFPEPIQGMDSCWDVFRMAVEKYPNNPMLGRREIVDGKPGKYVWQ
TYQEVYDIVIKLGNSLRACGVKDEAKCGIYGANSPEWIISMEACNAHGFYCVPLYDTLGAGAVEFIICHSEVSIVFVEEK
KISELFKTCPNSTEYMKTVVSFGGVSREQKEQAGNFGLVIYAWDEFLKLGEGKQYDLPIKKKSDICTIMYTSGTTGDPKG
VMISNESIVTLIAGVIRLLKSANEALSVKDVYLSYLPLAHIFDRVIEECFIQHGAAIGFWRGDVKLLIEDLGELKPTIFC
AVPRVLDRVYSGLQKKLSDGGFLKKLLFDSAFSYKFGHMKKGQSHVEASPICDKLVFSKVKQGLGGNVRIILSGAAPLAS
HVESFLRVVACCHVLQGYGLTESCAGSFVSLPDRLDMLGTVGPPVPNVDVRLESVPEMEYDALASTPRGEICIRGKTLFS
GYYKREDLTKEVLIDGWLHTGDVGEWQPNGSMKIIDRKKNIFKLSQGEYVAVENIENIYGEVQAVDSVWVYGNSFESFLV
AIANPNQHILERWAADNNVSGDYNALCQNEKAKEFVLGELVKMAKEKKMKGFEIIKAIHLDPVPFDMERDLLTPTYKKKR
PQLLKYYQTVIDEMYKTTNEKFAARG
>Cs_LACS4_XP_010448651.1
MAEQKKYIFQVEEGKEGTDGRPSVGPVYRSIFAKDGFPEPIQGMDSCWDVFRMAVEKYPNNPMLGRREIVDGKPGKYVWQ
TYQEVYDIVIKLGNSLRACGVKDEAKCGIYGANSPEWIISMEACNAHGFYCVPLYDTLGAGAVEFIICHSEVSIVFVEEK
KISELFKTCPNSTEYMKTVVSFGGVSREQKEEAETFGLVIYAWEEFLKLGEGKEYDLPIKKKSDICTIMYTSGTTGDPKG
VMISNESIVTLIAGVIRLLKSANEALSVKDVYLSYLPLAHIFDRVIEECFIQHGAAIGFWRGDVKLLIEDLGELKPTIFC
AVPRVLDRVYSGLQKKLADGGFLKKLLFDSAFSYKFGHMKKGQSHVEASPICDKLVFSKVKQGLGGNVRIILSGAAPLAS
HVESFLRVVACCHVLQGYGLTESCAGSFVSLPDRLDMLGTVGPPVPNVDVRLESVPEMEYDALADKPRGEICIRGKTLFS
GYYKREDLTKEVLIDGWLHTGDVGEWQPNGSMKIIDRKKNIFKLSQGEYVAVENIENIYGEVQAVDSVWVYGNSFESFLV
AIANPNQHILEHWAADNNVSGDYNALCQNEKAKEFVLGELVKMAKEKKMKGFEIIKAIHLDPVPFDMERDLLTPTYKKKR
PQLLKYYQTVIDEMYKTTNAKFAARG
>Cs_LACS7_XP_010455110.1
MEFSSPAQRRLETVRSHLGSSPADDQTSLFLNATASASPFLNEDSYSVVLPEKLDTGKWNVYRSAKSPTKLISRFQDHPE
IGTLHDNFVHAVETYPDNKYLGTRVRLDGTVGEYTWMTYAETASERQAIGSGLLFHGISHGACVGLYFINRPEWLIADHA
CAAYSFISVPLYDTLGPDAVKFAVNHATLQAIFCVPQTLNTLLSFLAEIPSIRLIVVVGGADEHLPSLPQGTGVKIVSYQ
KLLSQGRSSLHPFYPPKPEDIATICYTSGTTGTPKGAVLTHGNLIANVAGSSLAVEFLPSDIYISYLPLAHIYERANQIL
AVYGGVAIGFYQGDVLKLMNDFAVLRPTVFCSVPRLYNRIYDGVTSAVKSSGVMKKRLFEIAYNSKKKAIVNGRNPSALW
DKLVFNKIKEKLGGRVRFIGSGASPLSPDVMDFLRVCFGCSVREGYGMTETSCVISSMDEGDTLSGHVGSPNPACEVKLV
DVPEMNYTSDDQPYPRGEICVRGPIIFKGYYKDEEQTREIIDEDSWLHTGDIGLWLSGGRLKIIDRKKNIFKLAQGEYIA
PEKIENVYTKCRFVSQCFIHGDSFNSSLVAIVSVDPDVMKEWAASEGIKYEHLGQLCNDPKARKAVLAEMDGVGKEAQLR
GFEFAKAVTLVPEPFTLENGLLTPTFKIKRPQAKAYFADAISKMYAEIAALDPMPSKL
>Cs_LACS2_XP_010461777.1
MASAADHVLVVEDGRPATADNPSAGPVYRCKYAKDGLLDLPTDINSPWQFFSEAVKKYPNEQMLGRRLTTDSKVGSYTWI
TYKEAHDAAIRIGSAIRSRGVDPGHCCGIYGSNCPEWIIAMEACMSQGVTYVPLYDTLGVNAVEFIINHAEVSLVFVQEK
TVSSILSCQKGCSSNLKTIVSFGEVSSTQKEEAKNQCVSLFSWNEFSLMGNSDETKLPPKRKTDICTIMYTSGTTGEPKG
VILNNAAMAVQVLSIDKMLEVTDRPCDTSDVFFSYLPLAHVYDQVMEIYFLSRGSSVGYWRGDIRYLMDDVQALQPTVFC
GVPRVYDKVYAGVMQKISASGLIRKKIFDFAYNYKLGNMKKGFSQEEASPRLDRLMFDKIKEAFGGRAHMLLSGAAPLPR
HVEEFLRVIPASNLSQGYGLTESCGGSFTTLAGVFSMVGTVGVPMPTVEARLVSVPEMGYDAFSADVPRGEICLRGNSMF
SGYHKRQDLTDQVLIDGWFHTGDIGEWQEDGSMKIIDRKKNIFKLSQGEYVAVENLENTYSRCPLIAQIWIYGNSFESFL
VGVVVPDRKAIEDWAKLNNQFPNDFESLCQNLKAQKYFLDELNSTAKQYQLKGFEMLKAIHLEPTPFDIERDLITPTFKL
KRPQLLQHYKGIVDQLYSEAKRSMA
>Cs_LACS6_XP_010464161.1
MDSSSSSDAARRRINAIHSHLVTSSRSSPLLRSNPTSGEFGLDNGYSVVLPEKLNTGNWNVYRSVKSPFKLVSRFPDHPD
IATLHDNFEHAVHDFRDYKYLGTRVRVDGTVGDYKWMTYGEAGTARTALGSGLVHHGIPMGSAVGIYFINRPEWLIVDHA
CSSYSYVSVPLYDTLGPDAVKFIINHATVQAIFCVAETLNSLLSCLSEMPSVRLVVVVGGLNESLPSLPASAGVKVVSYS
VLLNQGRSNPQRFFPPKPDDVATICYTSGTTGTPKGVVLTHANLIANVAGTSFSVKFFSSDVYISYLPLAHIYERANQIL
TVYFGVAVGFYQGDNMKLLDDLAALRPTVFSSVPRLYNRIYAGIINAVKTSGGLKERLFNAAYNAKKQALLNGKSASPIW
DRLVFNKIKDRLGGRVRFMTSGASPLSSEVMEFLKICFGGRVSEGYGMTETSCVITGMDEGDNLTGHVGSPNPACEIKLV
DVPDMNYTSVDQPHPRGEICVRGPIIFTGYYKDEVQTREVIDEDGWLHTGDIGLWLPGGRLKIIDRKKNIFKLAQGEYIA
PEKIENVYAKCKFVGQCFIYGDSFNSSLVAVVSVDPDVLKSWAASEGIKYGGDLRELCNNPRVKAAVLADMDTVGREAQL
RGFEFAKAVTLVLEPFTLENGLLTPTFKIKRPQAKEYFGEAITNMYKELGASDPTANKAR
>Cs_LACS6_XP_010464162.1
MDSSSSSDAARRRINAIHSHLVTSSRSSPLLRSNPTSGEFGLDNGYSVVLPEKLNTGNWNVYRSVKSPFKLVSRFPDHPD
IATLHDNFEHAVHDFRDYKYLGTRVRVDGTVGDYKWMTYGEAGTARTALGSGLVHHGIPMGSAVGIYFINRPEWLIVDHA
CSSYSYVSVPLYDTLGPDAVKFIINHATVQAIFCVAETLNSLLSCLSEMPSVRLVVVVGGLNESLPSLPASAGVKVVSYS
VLLNQGRSNPQRFFPPKPDDVATICYTSGTTGTPKGVVLTHANLIANVAGTSFSVKFFSSDVYISYLPLAHIYERANQIL
TVYFGVAVGFYQGDNMKLLDDLAALRPTVFSSVPRLYNRIYAGIINAVKTSGGLKERLFNAAYNAKKQALLNGKSASPIW
DRLVFNKIKDRLGGRVRFMTSGASPLSSEVMEFLKICFGGRVSEGYGMTETSCVITGMDEGDNLTGHVGSPNPACEIKLV
DVPDMNYTSVDQPHPRGEICVRGPIIFTGYYKDEVQTREVIDEDGWLHTGDIGLWLPGGRLKIIDRKKNIFKLAQGEYIA
PEKIENVYAKCKFVGQCFIYGDSFNSSLVAVVSVDPDVLKSWAASEGIKYGGDLRELCNNPRVKAAVLADMDTVGREAQL
RGFEFAKAVTLVLEPFTLENGLLTPTFKIKRPQAKEYFGEAITNMYKELGASDPTANKAR
>Cs_LACS8_XP_010466994.1
MEDSGVNPMGSPSGFGVYGIIGGGVVALLVPVLLSVVFNGSKKGKKRGVPIKLGGEEGYTMRHASAPDLVTVPWEGATTI
SALFEQSCKKYSRDRLLGTREFIGKEFVTASDGRKFEKLHLGEYKWQTYAEVFDRVCNFASGLVNVGHNVDTRVAIFSDT
RAEWFIAFQGCFRQSITVVTIYASLGEEALIYSLNETRVSTLICDSKQLKKLCAIQSSLKTIKNIIYIEEDGVDVDPSDF
NNMDDTTVSSISEVEKLGQKNPVQPILPSKNGVAVIMFTSGSTGLPKGVMITHGNLVATAAGVMKVIPKLDRNDTYIAYL
PLAHVFELEAEIVVFTSGCAIGYGSAMTLTDTSNKIKKGTKGDVSALNPTIMTAVPAILDRVRDGVLKKVEEKGGMAKTL
FDFAYKRRLAAVDGSWFGAWGLEKMLWDTLIFKKVRAVLGGHIRFMLCGGAPLSPDSQRFINICMGAPIGQGYGLTETCA
GATFSEWDDPSVGRVGPPLPCGYIKLVSWEEGGYRISDKPMPRGEIVVGGNSVTAGYFNNQEKTDEVYKVDEKGTRWFYT
GDIGRFHPDGCLEVIDRKKDIVKLQHGEYVSLGKVEAALGSSNYVDNIMVHADPMNSYCVALVVASHGALEKWAEEAGVK
HSDFAELCENGDAVKEVQQSLTKAGKAAKLEKFELPAKIKLLSEPWTPESGLVTAALKIKREQIKAKFKDELNKLYA
>Cs_LACS9_XP_010471955.1
MIPYAAGVIVPLALTLLVQKSKKDKKRGVVVDVGGEQGYAIRNHRFADPVTSHWEDISTLPQLFEISCNAHSDQVFLGTR
KLISRDIETSDDGKTFEKLHLGDYEWLTFAKTLEAVCDFASGLVQIGHKTGERVAIFADTREEWFISLQGCFRRNVTVVT
IYSSLGEEALCHSLNETEVTTVICGNKELKKLMDIGHQLETVKRVICMDDEFPSDVNSNWMATSFADVKKLGHENPVDPN
FPLSADVAVIMYTSGSTGLPKGVMMTHGNVLATVSAVMTIVPDLGKRDIYMAYLPLAHILELAAESVMATIGSAIGYGSP
LTLTDTSNKIKKGTKGDVTALKPTIMTAVPAILDRVRDGVRKKVDAKGGLSKKLFDFAYARRLSAINGSWFGAWGLEKLL
WDLLVFGKIRAVLGGKIRYLLSGGAPLSGDTQRFINICVGAPIGQGYGLTETCAGGTFSEFDDTSVGRVGAPLPCSFVKL
VDWPEGGYLTNDKPMPRGEIVIGGSNITLGYFKNEEKTEEVYKVDEKGMRWFYTGDIGRFHPDGCLEIIDRKKDIVKLQH
GEYVSLGKVEAALSISPYVENIMVHADSFYSYCVALVVASQQTLEGWASKQGIDFANFDELCGKEEAVKEVYASLVKSGK
QSRLEKFEIPAKIKLLGSPWTPESGLVTAALKLKRDVIRREFSEDLTKLYA
>Cs_LACS3_XP_010473705.1
MAASRYIIEVEKGQEGVDGGSPSVGPVYRSIYAKDGFPEPADDLVSAWDIFRLSVEKSPNNPMLGRREIVDGKAGKYIWQ
TYKEVYDVVIKLGNSIRTIGVGKGEKCGIYGANSPEWIISMEACNAHGLYCVPLYDTLGAGAIEFIICHAEVSLAFSEEK
KISELLKTAPNSTKYLKNIVSFGEVTSEQRAEAERLGLTIYSWDQFLKLGEGKEYELPEKKRNDVCTIMYTSGTTGDPKG
VLLTNESIIHLLEGVRKLLKTINEELTSKDVYLSYLPLAHIFDRVIEELFIYEAASIGFWRGDVKILIEDIAALKPTVFC
AVPRVLERIYNGLQQKLSDGGLIKKTLFNFAFNHKQKNMEKGKTHTQASPLADKVVFKKVKEGLGGNVRLILSGAAPLAA
HIESFLRVVACAHVLQGYGLTESCGGTFVSIPNELAMLGTVGPPVPNVDIRLESVPEMGYDALASKPRGEVCIRGKTLFS
GYYKREDLTQEVLIDGWLHTGDVGEWQPDGALKIIDRKKNIFKLSQGEYVAVENLENIYSHVAAIESIWVYGNSYESYLV
AVVCPSKIQIEHWAKEHNVSGDFESICQNPKTKEFILGEFNRVAKDKKLKGFELIKGVHLDTVPFDMERDLITPSYKKKR
PQLLKYYQKEIDEMYNKAKK
>Cs_LACS2_XP_010479377.1
MASAADHVLVVEDGRPATADNPSAGPVYRCKYAKDGLLDLPADINSPWQFFSEAVKKYPNEQMLGRRLTTDSKVGPYTWI
TYKEAHDAAIRIGSAIRSRGVDPGHCCGIYGSNCPEWIIAMEACMSQGVTYVPLYDTLGVNAVEFIINHAEVSLVFVQEK
TVSSILSCQKGCSSNLKTIVSFGEVSSTQKEEAKNQCVSLFSWNEFSLMGNSDETKLPPKRKTDICTIMYTSGTTGEPKG
VILNNAAMSVQVLSIDKMLEVTDRSCDTSDVFFSYLPLAHVYDQVMEIYFLSRGSSVGYWRGDIRYLMDDVQALKPTVFC
GVPRVYDKVYAGVMQKISASGLIRKKIFDFAYNYKLGNMKKGFSQEEASPRLDRLMFDKIKEAFGGRAHMLLSGAAPLPR
HVEEFLRVIPASYLSQGYGLTESCGGSFTTLAGVFSMVGTVGVPMPTVEARLVSVPEMGYDAFSADVPRGEICLRGNSMF
SGYHKRQDLTDQVLIDGWFHTGDIGEWQEDGSMKIIDRKKNIFKLSQGEYVAVENLENTYSRCPLIAQIWIYGNSFESFL
VGVVVPDRKAIEDWAKLNNQFPNDFESLCQNLKAQKYFLDELNSTAKQYQLKGFEMLKAIHLEPNPFDIERDLITPTFKL
KRPQLLQHYKGIVDQLYSEAKRSMA
>Cs_LACS6_XP_010486078.1
MDSSSSVVAARRRINAIHSHLVTSSRSSPLLRSNPTSGEFGLDNGYSVVLPEKLNTGNWNVYRSVKSPFKLVSRFPDHPD
IATLHDNFEHAVHDFRDYKYLGTRVRVDGTVGDYKWMTYGEAGTARTALGSGLVHHGIPMGSSVGIYFINRPEWLIVDHA
CSSYSYVFVPLYDTLGPDAVKFIVNHATVQAIFCVAETLNSLLSCLSEMPSVRLVVVVGGLNESLPSLPASAGVKVVSYS
VLLNQGRSNPQRFFPPKPDDVATICYTSGTTGTPKGVVLTHANLIANVAGTSFSVKFFSSDVYISYLPLAHIYERANQIL
TVYFGVAVGFYQGDNMKLLDDLAALRPTVFSSVPRLYNRIYAGIINAVKTSGGLKERLFNAAYNAKKQALLNGKSASPIW
DRLVFNKIKDRLGGRVRFMTSGASPLSPEVLEFLKICFGGRVSEGYGMTETSCVITGMDEGDNLTGHVGSPNPACEVKLV
DVPEMNYTSVDQPHPRGEICVRGPIIFTGYYKDEVQTREVIDEDGWLHTGDIGLWLPGGRLKIIDRKKNIFKLAQGEYIA
PEKIENVYAKCKFVGQCFIYGDSFNSSLVAVVSVDPDVLKSWAASEGIKYGGDLRELCNNPRVKAAVLSDMDTVGREAQL
RGFEFAKAVTLVLEPFTLENGLLTPTFKIKRPQAKEYFGEAITNMYKELGASDPHR
>Cs_LACS8_XP_010488689.1
MEDSGVNPMGSLSGFGVYGIIGGGVVALLVPVLLSVVLNGSKKGKKRGVPIKLGGEEGYTMRHASAPDLVTVPWEGATTI
SALFEQSCKKYSRDRLLGTREFIGKEFVTASDGRKFEKLHLGEYKWQTYAEVFDRVCNFAAGLVNVGHNVDTRVAIFSDT
RAEWFIAFQGCFRQSITVVTIYASLGEEALIYSLNETRVSTLICDSKQLKKLCGIQSSLKTVKNIIYIEEDGVDVDPSEF
NNMDDITVSSISEVEKLGQKTPVQPILPSKNGVAVIMFTSGSTGLPKGVMITHGNLVATAAGVMKVIPKLDRNDTYIAYL
PLAHVFELEAEIVVFTSGCAIGYGSAMTLTDTSNKIKKGTKGDVSALNPTIMTAVPAILDRVRDGVLKKVEEKGGMAKTL
FDFAYKRRLAAVDGSWFGAWGLEKMLWDTLIFKKVRAVLGGHIRFMLCGGAPLSPDSQRFINICMGAPIGQGYGLTETCA
GATFSEWDDPSVGRVGPPLPCGYIKLVSWEEGGYRISDKPMPRGEIVVGGNSVTAGYFNNQGKTDEVYKVDEKGTRWFYT
GDIGRFHPDGCLEVIDRKKDIVKLQHGEYVSLGKVEAALGSSNYVDNIMVHADPMNSYCVALVVVSHGALEKWAEEAGVK
HSDFAELCENGDAVKEVQQSLTKAGKAAKLEKFELPAKIKLLSEPWTPESGLVTAALKIKREQIKAKFKDELSKLYA
>Cs_LACS7_XP_010493998.1
MEFSSPAQRRLETVRSHLDSSPADDQTSLFLNATASASPFLNEDSYSVVLPEKLDTGKWNVYRSAKSPTKLISRFQDHPE
IGTLHDNFVHAVETYPDNKYLGTRVRLDGTVGEYTWMTYAETASERQAIGSGLLFHGISHGACVGLYFINRPEWLIADHA
CAAYSFISVPLYDTLGPDAVKFAVNHATLQAIFCVPQTLNTLLSFLAEIPSIRLIVVVGGADEHLPSLPQGTGVKIVSYQ
KLLSQGRSSLHPFYPPKPEDIATICYTSGTTGTPKGAVLTHGNLIANVAGSSVAIDFLPSDIYISYLPLAHIYERANQIL
AVYGGVAIGFYQGDVLKLMNDFAVLRPTVFCSVPRLYNRIYDGITSAVNSSGVMKKRLFEIAYNSKKKAIVNGRNPSALW
DKLVFNKIKEKLGGRVRFMGSGASPLSPDVMDFLRVCFGCSVREGYGMTETSCVISSMDEGDTLSGHVGSPNPACEVKLV
DVPEMNYTSDDQPYPRGEICVRGPIIFKGYYKDEEQTKEIIDEDSWLHTGDIGLWLPGGRLKIIDRKKNIFKLAQGEYIA
PEKIENVYTKCRFVSQCFIHGDSFNSSLVAIVSVDLDVMKEWAASEGIKYEHLGQLCNDPKARKAVLAEMDGVGKEAQLR
GFEFAKAVTLVPEPFTLENGLLTPTFKIKRPQAKAYFADAISKMYAEIAALDPMPSKL
>Cs_LACS1_XP_010506755.1
MRSFAAKVEEGVKGIDGKPSVGPVYRNLLSEKGFPPMDSEITTAWDIFSKSVEKFPENNMLGWRRIVDEKVGPYTWKTYK
EVYEEVLQIGSALRAVGAEPGCRVGIYGINCPQWIIAMEACAAHTLICVPLYDTLGSGAVDYIVEHAEIDFVFVQDTKIN
GLLEPDCKCAKRLKAIVSFTNVSDELSHKASEIGVKTYSWLDFLHMGREKPEETNPPKPFNICTIMYTSGTSGDPKGVVL
THQAVATLVVGMDLYMDQFEDKMTHDDVYLSFLPLAHILDRMNEEFFFRKGASVGYYHGNFNALRDDIQELKPTYLAGVP
RVFERIHEGIQKALQELNPRRRLIFDALYKHKLAWMNRGYSHSKASPMADFIAFRKIRDKLGGRIRLLVSGGAPLSPEIE
EFLRVTCCCFVVQGYGLTETLGGTALGFPDEMCMLGTVGIPAVYNEIRLEEVAEMGYDPLGENPSGEICIRGKCMFSGYY
KNPELTDEVMKDGWFHTGDIGQIFPNGVLKIIDRKKNLIKLSQGEYVALENLENIYGQNSVVQDIWVYGDSFKSMLVAVI
VPNPETVNRWAKDLGHTKPFEELCSLPELKEHIVSELKSTAEKNKLRKFEYIKAVAVETKPFDVERDLVTATLKNRRNNL
LKYYQVQIGEMYRILASKKI
>Cs_LACS1_XP_010506756.1
MRSFAAKVEEGVKGIDGKPSVGPVYRNLLSEKGFPPMDSEITTAWDIFSKSVEKFPENNMLGWRRIVDEKVGPYTWKTYK
EVYEEVLQIGSALRAVGAEPGCRVGIYGINCPQWIIAMEACAAHTLICVPLYDTLGSGAVDYIVEHAEIDFVFVQDTKIN
GLLEPDCKCAKRLKAIVSFTNVSDELSHKASEIGVKTYSWLDFLHMGREKPEETNPPKPFNICTIMYTSGTSGDPKGVVL
THQAVATLVVGMDLYMDQFEDKMTHDDVYLSFLPLAHILDRMNEEFFFRKGASVGYYHGNFNALRDDIQELKPTYLAGVP
RVFERIHEGIQKALQELNPRRRLIFDALYKHKLAWMNRGYSHSKASPMADFIAFRKIRDKLGGRIRLLVSGGAPLSPEIE
EFLRVTCCCFVVQGYGLTETLGGTALGFPDEMCMLGTVGIPAVYNEIRLEEVAEMGYDPLGENPSGEICIRGKCMFSGYY
KNPELTDEVMKDGWFHTGDIGQIFPNGVLKIIDRKKNLIKLSQGEYVALENLENIYGQNSVVQDIWVYGDSFKSMLVAVI
VPNPETVNRWAKDLGHTKPFEELCSLPELKEHIVSELKSTAEKNKLRKFEYIKAVAVETKPFDVERDLVTATLKNRRNNL
LKYYQVQIGEMYRILASKKI
>Cs_LACS1_XP_010506757.1
MRSFAAKVEEGVKGIDGKPSVGPVYRNLLSEKGFPPMDSEITTAWDIFSKSVEKFPENNMLGWRRIVDEKVGPYTWKTYK
EVYEEVLQIGSALRAVGAEPGCRVGIYGINCPQWIIAMEACAAHTLICVPLYDTLGSGAVDYIVEHAEIDFVFVQDTKIN
GLLEPDCKCAKRLKAIVSFTNVSDELSHKASEIGVKTYSWLDFLHMGREKPEETNPPKPFNICTIMYTSGTSGDPKGVVL
THQAVATLVVGMDLYMDQFEDKMTHDDVYLSFLPLAHILDRMNEEFFFRKGASVGYYHGNFNALRDDIQELKPTYLAGVP
RVFERIHEGIQKALQELNPRRRLIFDALYKHKLAWMNRGYSHSKASPMADFIAFRKIRDKLGGRIRLLVSGGAPLSPEIE
EFLRVTCCCFVVQGYGLTETLGGTALGFPDEMCMLGTVGIPAVYNEIRLEEVAEMGYDPLGENPSGEICIRGKCMFSGYY
KNPELTDEVMKDGWFHTGDIGQIFPNGVLKIIDRKKNLIKLSQGEYVALENLENIYGQNSVVQDIWVYGDSFKSMLVAVI
VPNPETVNRWAKDLGHTKPFEELCSLPELKEHIVSELKSTAEKNKLRKFEYIKAVAVETKPFDVERDLVTATLKNRRNNL
LKYYQVQIGEMYRILASKKI
>Cs_LACS1_XP_010506758.1
MRSFAAKVEEGVKGIDGKPSVGPVYRNLLSEKGFPPMDSEITTAWDIFSKSVEKFPENNMLGWRRIVDEKVGPYTWKTYK
EVYEEVLQIGSALRAVGAEPGCRVGIYGINCPQWIIAMEACAAHTLICVPLYDTLGSGAVDYIVEHAEIDFVFVQDTKLL
EPDCKCAKRLKAIVSFTNVSDELSHKASEIGVKTYSWLDFLHMGREKPEETNPPKPFNICTIMYTSGTSGDPKGVVLTHQ
AVATLVVGMDLYMDQFEDKMTHDDVYLSFLPLAHILDRMNEEFFFRKGASVGYYHGNFNALRDDIQELKPTYLAGVPRVF
ERIHEGIQKALQELNPRRRLIFDALYKHKLAWMNRGYSHSKASPMADFIAFRKIRDKLGGRIRLLVSGGAPLSPEIEEFL
RVTCCCFVVQGYGLTETLGGTALGFPDEMCMLGTVGIPAVYNEIRLEEVAEMGYDPLGENPSGEICIRGKCMFSGYYKNP
ELTDEVMKDGWFHTGDIGQIFPNGVLKIIDRKKNLIKLSQGEYVALENLENIYGQNSVVQDIWVYGDSFKSMLVAVIVPN
PETVNRWAKDLGHTKPFEELCSLPELKEHIVSELKSTAEKNKLRKFEYIKAVAVETKPFDVERDLVTATLKNRRNNLLKY
YQVQIGEMYRILASKKI
>Cs_LACS1_XP_010506759.1
MRSFAAKVEEGVKGIDGKPSVGPVYRNLLSEKGFPPMDSEITTAWDIFSKSVEKFPENNMLGWRRIVDEKVGPYTWKTYK
EVYEEVLQIGSALRAVGAEPGCRVGIYGINCPQWIIAMEACAAHTLICVPLYDTLGSGAVDYIVEHAEIDFVFVQDTKIN
GLLEPDCKCAKRLKAIVSFTNVSDELSHKASEIGVKTYSWLDFLHMGREKPEETNPPKPFNICTIMYTSGTSGDPKGVVL
THQAVATLVVGMDLYMDQFEDKNFNALRDDIQELKPTYLAGVPRVFERIHEGIQKALQELNPRRRLIFDALYKHKLAWMN
RGYSHSKASPMADFIAFRKIRDKLGGRIRLLVSGGAPLSPEIEEFLRVTCCCFVVQGYGLTETLGGTALGFPDEMCMLGT
VGIPAVYNEIRLEEVAEMGYDPLGENPSGEICIRGKCMFSGYYKNPELTDEVMKDGWFHTGDIGQIFPNGVLKIIDRKKN
LIKLSQGEYVALENLENIYGQNSVVQDIWVYGDSFKSMLVAVIVPNPETVNRWAKDLGHTKPFEELCSLPELKEHIVSEL
KSTAEKNKLRKFEYIKAVAVETKPFDVERDLVTATLKNRRNNLLKYYQVQIGEMYRILASKKI
>Cs_LACS1_XP_010507915.1
MKSFVAKVEEGVKGEDGKPSVGPVYRNILSEKGFPPRDSDITTTWDIFSKSVEKFPGNNMLGWRQIVDEKVGPYMWKTYK
EVYEEVLHIGSALRAAGAELGCRVGIYGANCPQWIIAMEACAAHTLICVPLYDTLGPGAVDYIVNHAEIDFVFVQNTKIE
GLIEPDCKSAKRLKAIVSFTNVSEEQSVKASEIEVKAYSWLDFLHLGQEKPEEINPPKPSNVCTIMYTSGTSGEPKGVVL
THEAAATCVIGMDICLDQFEDKMTHDDVYLSFLPLAHILDRANEEYFFRKGASVGYYHGDLNALHDDIQELKPTFLAGVP
RVFERIHEGIQKALQELNPRRRLIFYALYKYKLAWMNRGYSHSKASRVADFIAFKKIKNQLGGRIRLLVSGGAPLSPEIE
EFLRVTSCCFVLQGYGLTETLGGTSLCYPDDMSMLGTVGIPAVYNEIRLEEVPEMGYDPLGENPSGEICIRGKCLFSGYY
KNPELTEEVMKDGWFHTGDIGEILPNGVLKVIDRKKNLIKLSQGEYVALEHLESIYGQNPIVQDIWVYGDSFKSMLVAVI
IPNPETLNRWAKVLGLTKPFEELCSLSEIQEHIISELKSTAEKNKLSRFEYIKAVTVDTKPFDIERDLVTATLKNKRNNL
LKYYQVSVDEMYRKLEPKRS
>Cs_LACS1_XP_010507916.1
MRSFAAKVEEGVKGIDGKPSVGPVYRNLLSEKGFPPLDTEITTAWDIFSKSVEKFPENNMLGWRRFVDEKVGPYTWKTYK
EVYEEVLQIGSALRAVGAEPGCRVGIYGINCPQWIIAMEACAAHTLICVPLYDTLGSGAVDYIVEHAEIDFVFVQDTKIK
GLLEPDCKCAKRLKAIVSFTNVSDELSHKASEIGVKTYSWLDFLHLGREKPEETNPPKPFNICTIMYTSGTSGDPKGVVL
THQAVATFVVGMDLYMDQFDDKMTHDDVYLSFLPLAHILDRMNEEFFFSKGASIGYYHGDLNALRDDIQELKPTYLAGVP
RVFERIHEGIQKALQELNPRRRLIFNALYKHKLAWMNRGYSHSKASPMADFIAFRKIRDKLGGRIRLLVSGGAPLSPEIE
EFLRVTCCCFVVQGYGLTETLGGTALGFPDEMCMLGTVGIPAVYNEIRLEEVAEMGYDPLGENPSGEICIRGQCLFSGYY
KNPELTDEVMKDGWFHTGDIGQIFPNGVLKIIDRKKNLIKLSQGEYVALENLENIYGQNTVVQDIWVYGDSFKSMLVAVI
VPNPETVNRWAKDLGLTKPFEELCSLPELKEHIISELKSTAEKNKLRKFEYIKAVAVETKPFDVERDLVTATLKNRRNNL
LKYYQVQIDEMYRKLASKKI
>Cs_LACS8_XP_010514519.1
MEDSGVYPMGSLSGFGVYGIIGGGVVALLVPVLLSVVLNGSKKGKKRGVPIKVGGEEGYTMRHASSPDLVTVPWEGATTI
SALFEQSCKKYSRDRLLGTREFIGKEFVTASDGRKFEKLHMGEYKWQTYAEVFDRVCNFASGLVNVGHNVDTRVAIFSDT
RAEWFIAFQGCFRQSITVVTIYASLGEEALIYSLNETRVSTLICDSKQLKKLCAIHSSLKTVKNIIYIEEGGVDVDPSDF
NNMDDITVSSISEVEYLGQKTPVQPILPSKNGVAVIMFTSGSTGLPKGVMITHGNLVATAAGVMKVIPKLDKNDTYIAYL
PLAHVFELEAEIVVFTSGCAIGYGSAMTLTDTSNKIKKGTKGDVSALNPTIMTAVPAILDRVRDGVLKKVEEKGGMAKTL
FDFAYKRRLAAVDGSWFGAWGLEKMLWDTLIFKKVRAVLGGHIRFMLCGGAPLSPDSQRFINICMGAPIGQGYGLTETCA
GATFSEWDDPSVGRVGPPLPCGYIKLVSWEEGGYRISDKPMPRGEIVVGGNSVTAGYFNNQEKTDEVYKVDEKGTRWFYT
GDIGRFHPDGCLEVIDRKKDIVKLQHGEYVSLGKVEAALGSSNYVDNIMVHADPMNSYCVALVVASHGALEKWAEEAGVK
HSDFAELCENGDAVKEVQQSLTKAGKAAKLEKFELPAKIKLLSEPWTPESGLVTAALKIKREQIKAKFKDELSKLYA
>Cs_LACS1_XP_010518417.1
MRSFAAKVEEGVKGIDGKPSVGPVYRNLLSEKGFPPMDSEITTAWDIFSKSVEKFPENNMLGWRRVVDEKVGPYTWKTYK
EVHEEVLQIGSALRAVGAEPGCRVGIYGINCPQWIIAMEACAAHTLICVPLYDTLGSGAVDYIVEHAEIDFVFVQDTKVK
GLLEPDCKCAKRLKAIVSFTNVSDELSHKASEIGVKTYSWLDFLHMGREKPEETNPPKPFNICTIMYTSGTSGDPKGVVL
THQAVATLVVGMDLYMDQFEDKMTHEDVYLSFLPLAHILDRMNEEFFFSKGASVGYYHGNLNALRDDIQELKPTYLAGVP
RVFERIHEGIQKALQELNPRRRLIFNALYKHKLAWMNRGYSHSKASPMADFIAFRKIRDKLGGRIRLLVSGGAPLSPEIE
EFLRVTCCCFVVQGYGLTETLGGTALGFPDEMCMLGTVGIPAVYNEIRLEEVAEMGYDPLGENPSGEICIRGQCMFSGYY
KNPELTDEVIKDGWFHTGDIGQIFPNGVLKIIDRKKNLIKLSQGEYVALENLENIYGQNSVVQDIWVYGDSFKSMLVAVI
VPNPETVNRWAKDLGHTKPFEELCSLPELKEHIVSELKSTAEKNKLRKFEYIKAVAVETKPFDVERDLVTATLKNRRNNL
LKYYQVQIDEMYRKLASKKI
>Cs_LACS1_XP_010518419.1
MRSFAAKVEEGVKGIDGKPSVGPVYRNLLSEKGFPPMDSEITTAWDIFSKSVEKFPENNMLGWRRVVDEKVGPYTWKTYK
EVHEEVLQIGSALRAVGAEPGCRVGIYGINCPQWIIAMEACAAHTLICVPLYDTLGSGAVDYIVEHAEIDFVFVQDTKLL
EPDCKCAKRLKAIVSFTNVSDELSHKASEIGVKTYSWLDFLHMGREKPEETNPPKPFNICTIMYTSGTSGDPKGVVLTHQ
AVATLVVGMDLYMDQFEDKMTHEDVYLSFLPLAHILDRMNEEFFFSKGASVGYYHGNLNALRDDIQELKPTYLAGVPRVF
ERIHEGIQKALQELNPRRRLIFNALYKHKLAWMNRGYSHSKASPMADFIAFRKIRDKLGGRIRLLVSGGAPLSPEIEEFL
RVTCCCFVVQGYGLTETLGGTALGFPDEMCMLGTVGIPAVYNEIRLEEVAEMGYDPLGENPSGEICIRGQCMFSGYYKNP
ELTDEVIKDGWFHTGDIGQIFPNGVLKIIDRKKNLIKLSQGEYVALENLENIYGQNSVVQDIWVYGDSFKSMLVAVIVPN
PETVNRWAKDLGHTKPFEELCSLPELKEHIVSELKSTAEKNKLRKFEYIKAVAVETKPFDVERDLVTATLKNRRNNLLKY
YQVQIDEMYRKLASKKI
>Cs_LACS2_XP_019099446.1
MASAADHVLVVEDGRPATADNPSAGPVYRCKYAKDGLLDLPTDINSPWQFFSEAVKKYPNEQMLGRRLTTDSKVGPYTWI
TYKEAHDAAIRIGSAIRSRGVDPGHCCGIYGSNCPEWIIAMEACMSQGVTYVPLYDTLGVNAVEFIINHAEVSLVFVQEK
TVSSILSCQKGCSSNLKTIVSFGEVSSTQKEEAKNQCVSLFSWNEFSLMGNSDETKLPPKRKTDICTIMYTSGTTGEPKG
VILNNAAMSIQVLSIDKMLEVTDRPCDTSDVFFSYLPLAHVYDQVMEIYFLSRGSSVGYWRGDIRYLMDDVQALQPTVFC
GVPRVYDKVYAGVMQKISASGLIRKKIFDFAYNYKLGNMKKGFSQEEASPRLDRLMFDKIKEAFGGRAHMLLSGAAPLPR
HVEEFLRIIPASNLSQGYGLTESCGGSFTTLAGVFSMVGTVGVPMPTVEARLVSVPEMGYDAFSADVPRGEICLRGNSMF
SGYHKRQDLTDQVLIDGWFHTGI
>Si_LACS9_XP_011069534.1
MGPYYVGVIIPLVVTLLLRGTKGKKRGLPVNVGGEPGYAIRNYRFSSPVQSAWEGVTTLAELFELSCKKHSDMRLLGTRK
LIASEVEISDGRSFEKLHLGDYEWLSYGQVFEAVCNFASGLVQLGHQKGERAAIFADTREEWFIALQACFRRNVSVVTIY
ASLGEEALCHSFNETEVTTVICGYKELKKIANVSGQLDTVKRIICMDDEFQSDASLVPGSSSWTITSFSDVEKLGRENPV
DPDLPLSADIAVIMYTSGSTGMPKGVMMTHGNVLATVSAVMTIVPGLGNQDVYLAYLPLAHILELAAENLIAAIGSSIGY
GSPLTLTDTSNKIKRGTKGDATVLRPTLMAAVPAILDRVRDGVRKKIDATGGLPKKLFDLAYARRLSAINGSWFGAWGLE
RLLWNLLVFRKVQAILGGRIRFILSGGAPLSGDTQRFINICLGSPIGQGYGLTETCAGGTFSEYDDTSVGRVGAPLPCSI
IKLVDWPEGGYLISDSPKARGEIVIGGPNVTLGYFKNDDKTKEVYKVDERGTRWFYTGDIGQFHADGCLEIIDRKKDIVK
LQHGEYVSLGKVEAALIVSPYVDNIMLHADSFHSYCVALVVASQASLEAWASKQGITYSDFSDLCGKEETLKEVSTSLLK
AAKAAKLEKFEIPAKIKLLSEPWTPESGLVTAALKLKREVIRKTFSDDLGKLYSS
>Si_LACS1_XP_011079524.1
MKKFAVKVEEGKKGRDGKPSVGPVYRNLLAGNAYPPVDPNLSTAWEIFRASAEKHSGNRMLGWRELVNGKWGPYVWKSYK
EVYEETLHAGSALRAHGSEPGARVGIYSSNCPQWIVAMEACNAHSLICVPLYDTLGTGAVDYILDHAEIDVVFVQDKKVK
ELLNPECTHARRLKLIVCFTSLTEEQQGKAASIGIKTCSWTEFLNMGRENPVEISPPEPSSICTIMYTSGTSGAPKGVIL
THENISTNIRGVDLFMDQFEDKMTVDDVYISFLPLAHILDRMIEEYFFHKGASVGYYHGDINEIRDDLMELKPTFLAGVP
RVFERVHEGVLKALEELNWRRRKIFHMLYKYKLYWMNRGYKQKDASPLADLLAFGKVKNRLGGRIRLIVSGGAPLSSEVE
EFLRVTSCAFVVQGYGLTESCGLSTIGFPDEMCMIGTVGASFVYNEICLEEVPEMGYDPLADPPRGEICLRGKTTFAGYY
KNPELTQEAIKDGWFHTGDIGEMLPNGVVKIIDRKKNLIKLSQGEYVALEYLEKVYGITPIVEDIWVYGDSFKSMLVSVV
VPNEENTKKWAQQNGQKGSFMDLCSLDQLKDHILLELKSTAERNKLKGFEHIKGVIVEPKLFELSEKELVTATLKKRRDR
LLKNYKVEIDALYQTLRAAKP
>Si_LACS8_XP_011085413.1
MMSESAESNLNTNTMKNVGISDYLSIFKDNGTYGVTCAVIVAIVTPILLSLVLQGRKKLKQRGVPVQVGGEAGFAVRNAR
FPKLVEVPWEGATTMAALFEQSCKRYSQQNFLGTRKVIAKDLVTSSDGRKFEKLHLGEYQWETYRQIFDRACNFASGLLK
LGHDVDTRAAIFSETRAEWLIAFQACFRQNITVVTIYASLGDDALIHSLNETQVTTLICDSKQLKKLAALSSSLTTLRNI
IYFDDEDSSSGSTVTQESGNWQVSSFSEVEKLGRNNPAQPNLPIKKDIAVIMYTSGSTGLPKGVMMTHGNIVATAAAVMT
VIPSIGRKDVYLAYLPLAHVFELAAETVMLTAGAAIGYGSALTLTDTSNKIKKGTKGDASVLKPTLMAAVPAILDRVRDG
VVKKVEEKGGIVKKLFKIAYSRRLVAIEGSWFGAWGVEALLWDIVVFKKIRSILGGEIRFMLCGGAPLSGDTQRFINICM
GAPIGQGYGLTETCAGAAFSEWDDISVGRVGPPLPSCYIKLVSWEEGGYTISDKPMPRGEVVVGGASVTAGYFSNDAKTA
EVYKVDEKGMHWFYTGDIGRFHPDGCLEIIDRKKDIVKLQHGEYISLGKVEAALVSSKYVENIMVYADPYHNFCVALVVP
ARQTLEGWAKESGIKYNDFPELCEKAEAKNEVQQSLLKEAKAAKLDKFEIPAKIKLLPDPWTPESGLVTAALKLKREQLK
AKFKDELDKLYK
>Si_LACS2_XP_011088325.1
MGDYVVKVEDGRGASDGKPSAGPVYRCIYAKDGLLDIPTHFDSPWNFFSASVKKNPNNQMLGRRQIKDGKAGAYTWLTYQ
QVYDATLKIGSAMRRRGVNPGDKCGIYGANCPEWIIGMEACIGQSVTYVPLYDTLGANAVEFIINHAEVSIAFVQESKLV
PILTCLPKCVSHLKTIVSFGKVSDKHKETAEELGVACFSWEEFALLGDLDENLPPKKKTDTCTIMYTSGTTGEPKGVILS
SAAFMAEVLSMDQLLLETDKVGTEEDVYFSFLPLAHIFDQIMETYCIYRGSSIGFWQGDIRFLIEDLIVLKPTIFCGVPR
VYDRIYTGIMDKISASGALRKSLFQIAYNYKLRNLEKGLRQEEASPFFDKLVFDKIKQGFGGRVRLMLSGAAPLPKHIEE
FLRVTCCCVLSQGYGLTESCSGCFTSIANVYPMMGTVGVPMTTIEARLESVPEMGYDALSSVPRGEICLRGSTLFSGYHK
RPDLTAEVVVDGWFHTGDVGEWQPSGALKIIDRKKNIFKLSQGEYVAVESIESVYSRCPLITSIWVYGNSFESFLVAVVV
PEKKALEEWAANNQEKGDFQSLCSNIKARKYMLDELNSTAKTHNLRGFEMLRGVHLEPAPFGIDRDLVTPTFKLKRPQLL
KYYKDCIDQLYSEAKETKA
>Si_LACS6_XP_011090745.1
MDSRAERRLQAVRNHLVGSTTWEQSPVLRPQPTVGDFFSVEQGYSIVLPEKLQTGKWNVYRNRRSPLKLVSRFVDHPEIA
TLHDNFMHAEKTFRDYKYLGTRVREDGTVGEYKWITYGEAGASRAAIGSGLIRYGIQKGSCIGLYFVNRPEWLVVDHACS
AYSFISVPLYDTLGPDAVKYIVNHAAVQAIFCAPETLKILLRFLSEIPSVHLIVVVGGVEEQLPSLPSTTGVEFISYSKL
HTEGLGSLQPFCSPTADDVATICYTSGTTGTPKGVVLTHGNLIANVAGASLGVKLYPSDLYISYLPLAHIYERANQILVV
YFGGASGFYQGDNMKLLEDMAVLKPTVFCSVPRLYNRIYAGVMNAVKTSGVLRERLFNAAYKAKKQSIFSGKKSSPMWDK
LVFNKIKEKLGGRVRYMVSGASPLSPEVMDFLRVCFGCIVVEGYGMTESSCVISNMDETDVLSGHVGAPNAACEIKLVDV
PEMNYTSEDQPHPRGEICVRGPIVFQGYYKDEVQTREVIDDDGWLHTGDIGLWLPGGRLKIIDRKKNIFKLAQGEYIAPE
KIENVYAKCKFVAQCFIHGDSLNSFLVAVVAVDHDMLKAWAAAEGIKYQDLKQLCADPRARGAVLADMDAVAREAQLRGF
EFAKAVTLVVEPFTVENGLLTPTFKIKRPQAKAYFANAISDMYNQLSASHASAQKLV
>Si_LACS6_XP_011090746.1
MDSRAERRLQAVRNHLVGSTTWEQSPVLRPQPTVGDFFSVEQGYSIVLPEKLQTGKWNVYRNRRSPLKLVSRFVDHPEIA
TLHDNFMHAEKTFRDYKYLGTRVREDGTVGEYKWITYGEAGASRAAIGSGLIRYGIQKGSCIGLYFVNRPEWLVVDHACS
AYSFISVPLYDTLGPDAVKYIVNHAAVQAIFCAPETLKILLRFLSEIPSVHLIVVVGGVEEQLPSLPSTTGVEFISYSKL
HTEGLGSLQPFCSPTADDVATICYTSGTTGTPKGVVLTHGNLIANVAGASLGVKLYPSDLYISYLPLAHIYERANQILVV
YFGGASGFYQGDNMKLLEDMAVLKPTVFCSVPRLYNRIYAGVMNAVKTSGVLRERLFNAAYKAKKQSIFSGKKSSPMWDK
LVFNKIKEKLGGRVRYMVSGASPLSPEVMDFLRVCFGCIVVEGYGMTESSCVISNMDETDVLSGHVGAPNAACEIKLVDV
PEMNYTSEDQPHPRGEICVRGPIVFQGYYKDEVQTREVIDDDGWLHTGDIGLWLPGGRLKIIDRKKNIFKLAQGEYIAPE
KIENVYAKCKFVAQCFIHGDSLNSFLVAVVAVDHDMLKAWAAAEGIKYQDLKQLCADPRARGAVLADMDAVAREAQLRGF
EFAKAVTLVVEPFTVENGLLTPTFKIKRPQAKAYFANAISDMYNQLSASHASAQKLV
>Si_LACS6_XP_011090747.1
MDSRAERRLQAVRNHLVGSTTWEQSPVLRPQPTVGDFFSEQGYSIVLPEKLQTGKWNVYRNRRSPLKLVSRFVDHPEIAT
LHDNFMHAEKTFRDYKYLGTRVREDGTVGEYKWITYGEAGASRAAIGSGLIRYGIQKGSCIGLYFVNRPEWLVVDHACSA
YSFISVPLYDTLGPDAVKYIVNHAAVQAIFCAPETLKILLRFLSEIPSVHLIVVVGGVEEQLPSLPSTTGVEFISYSKLH
TEGLGSLQPFCSPTADDVATICYTSGTTGTPKGVVLTHGNLIANVAGASLGVKLYPSDLYISYLPLAHIYERANQILVVY
FGGASGFYQGDNMKLLEDMAVLKPTVFCSVPRLYNRIYAGVMNAVKTSGVLRERLFNAAYKAKKQSIFSGKKSSPMWDKL
VFNKIKEKLGGRVRYMVSGASPLSPEVMDFLRVCFGCIVVEGYGMTESSCVISNMDETDVLSGHVGAPNAACEIKLVDVP
EMNYTSEDQPHPRGEICVRGPIVFQGYYKDEVQTREVIDDDGWLHTGDIGLWLPGGRLKIIDRKKNIFKLAQGEYIAPEK
IENVYAKCKFVAQCFIHGDSLNSFLVAVVAVDHDMLKAWAAAEGIKYQDLKQLCADPRARGAVLADMDAVAREAQLRGFE
FAKAVTLVVEPFTVENGLLTPTFKIKRPQAKAYFANAISDMYNQLSASHASAQKLV
>Si_LACS6_XP_011092034.1
MESRAERRLRLIQAHLIPDADDSSSRVSANLTAGEYFHGERYSVVLPEKLQTGKWNVYRSARSPMKLVNRYPEHPEIGTL
HDNFVHALENFRDYKYLGTRIRIDGTVGEYKWMTYGEAGTARSAIGSGLRHHGLQSGACVGLYFINRPEWMIVDHACSAY
SYISVPLYDTLGPDAVKYIVNHADVQAIFCVPSTLNTLLTFLSEIPSVRVIVVVGGIDEHLPSLPSTSGVKLLSYTRLLS
QGRSNMLPFCPPKPEDIATICYTSGTTGTPKGVVLSHGNLIASIAGMTLAVKFYSSDIYISYLPLAHIYERANQIIAAYY
GVAVGFYQGDNMKLMDDLAALRPTIFSSVPRLYNRIYAGITNAVKTSGVLKERLFNAAYNSKKQAVLSGRKPSPMWDRLV
FNKIKDKLGGRVRYMTSGASPLSPDVMEFLRVCFGCDVIEGYGMTETSCVISSMDEGDYLTGHVGSPNPACEIKLVDVPE
MNYTSEDRPHPRGEICVRGPIVFQGYFKDEVQTREVIDSEGWLHTGDIGLWLPGGRLKIIDRKKNIFKLAQGEYIAPEKI
ENVYAKCKFVAQCFVYGDSLNSCLVAVVCVEPDALREWAASEGIEYEDLGKLCADPRARAAVLAEMDAIGKEAQLRGFEF
AKSVTLVPEPFTVENGLLTPTFKIKRPQAKAYFAQAISSMYTELSTSDPTPQKML
>Si_LACS4_XP_011093703.1
MEMGGRKKFIVEIEEAKEAKDGKPSVGPVYRNVLVKDGFRPLPQGLESCWDSFCQSLKKYSNNWMLGEREMVEGNAGGYV
WLTYKEVHDLVLQVGASIRSCGVMQGGRCGIYGANCSRWVISMQACNAHGLCCVPLYDTLGAGAVEYIICHAEISIAFIE
ETKISEVLKTFPSTENYLKTIVSFGEVTPEQKQVAGNFGSQIYSWNEFLLLGVNKQFDIPIKKKTDICTIMYTSGTTGDP
KGVMISNESILSIISGVNHHLESMNQEFSERDVFLSYLPLAHIFDRVIEELFISKGASIGFWHKDIKQLLDDIKELKPTV
LCAVPRVLDRIYAGLLGKLSSAGILRHTLFNAAYSYKLRYMRKGYKHVEAAPLFDKLIFNKVKEGLGGNLRLILSGAAPL
SSSVETFLRVVTCAHVLQGYGLTETCAASFVAWPDDLTMINTVGPPLPVVDICLESVPEMGYDALSRTTPRGEICIRGKC
LFSGYYKRDDLTKEVMTAEWFHTVATGDIGEWQPDGSMKIIDRKKNIFKLSQGEYVSVENLESIYSLSSSIDMIWVYGNS
YESFLVAVVNPNVESLKQWAEVNEVSEDFSTICEDPRARKYILGELTKIGKENKLRGFEFIKAVHLDPIPFDMERDLLTP
TYKKKRNQFYKYYQNVVEDMYRSTK
>Si_LACS4_XP_011093712.1
MEMGGRKKFIVEIEEAKEAKDGKPSVGPVYRNVLVKDGFRPLPQGLESCWDSFCQSLKKYSNNWMLGEREMVEGNAGGYV
WLTYKEVHDLVLQVGASIRSCGVMQGGRCGIYGANCSRWVISMQACNAHGLCCVPLYDTLGAGAVEYIICHAEISIAFIE
ETKISEVLKTFPSTENYLKTIVSFGEVTPEQKQVAGNFGSQIYSWNEFLLLGVNKQFDIPIKKKTDICTIMYTSGTTGDP
KGVMISNESILSIISGVNHHLESMNQEFSERDVFLSYLPLAHIFDRVIEELFISKGASIGFWHKDIKQLLDDIKELKPTV
LCAVPRVLDRIYAGLLGKLSSAGILRHTLFNAAYSYKLRYMRKGYKHVEAAPLFDKLIFNKVKEGLGGNLRLILSGAAPL
SSSVETFLRVVTCAHVLQGYGLTETCAASFVAWPDDLTMINTVGPPLPVVDICLESVPEMGYDALSRTTPRGEICIRGKC
LFSGYYKRDDLTKEVMTAEWFHTGDIGEWQPDGSMKIIDRKKNIFKLSQGEYVSVENLESIYSLSSSIDMIWVYGNSYES
FLVAVVNPNVESLKQWAEVNEVSEDFSTICEDPRARKYILGELTKIGKENKLRGFEFIKAVHLDPIPFDMERDLLTPTYK
KKRNQFYKYYQNVVEDMYRSTK
>Si_LACS4_XP_011101042.1
MAKERYTVEVEPGKPAKDGKPSVGPVYRSKFAKDGFPEPIPGLDSCWDIFRLSVEKFPNNRMLGRREIVDGKPGKYSWMT
YKEVYDIVLKVGNSIRSCGIEEGGRCGIYGANSPEWIMSMEACNAHGLYCVPLYDTLGAGAVEFIICHAEVALAFVEEKK
ISELLKTFPGATKCLRTIVSFGKVTSQQKDEVEKFGVAIYSWDEFLSLGENKDYDLPVKKKTDICTIMYTSGTTGDPKGV
MISNNSIVTLIAGVKRLLESVNESLTVNDVYLSYLPLAHIFDRVIEECFINHGASIGFWRGDVKLLVEDIGELKPTIFCA
VPRVLDRIYSGLQQKVSSGGFIKHTMFNLAYSLKLRSMRKGRKHTEASPLCDKIVFSKVKQGLGGNVRLILSGAAPLASH
VEEFLRVVSGSYVLQGYGLTETCAGTFVSIPDELSMLGTVGPPVPNVDVCLESVPEMGYDALSSTPRGEVCVRGDTLFSG
YYKRDDLTKEVFVDGWFHTGDVGEWQANGSLKIIDRKKNIFKLSQGEYVAVENLENIYGLVPAIDSIWIYGNSFESFLVA
IINPNKQVVEQWAEENGVSGDFNALCENPKVKEYFLGELSRIAKEKKLKGFEFIKAVHLDPVPFDMERDLITPTFKKKRP
QLLKYYQGVIDSMYKSGK
>Si_LACS6_XP_020552730.1
MHAEKTFRDYKYLGTRVREDGTVGEYKWITYGEAGASRAAIGSGLIRYGIQKGSCIGLYFVNRPEWLVVDHACSAYSFIS
VPLYDTLGPDAVKYIVNHAAVQAIFCAPETLKILLRFLSEIPSVHLIVVVGGVEEQLPSLPSTTGVEFISYSKLHTEGLG
SLQPFCSPTADDVATICYTSGTTGTPKGVVLTHGNLIANVAGASLGVKLYPSDLYISYLPLAHIYERANQILVVYFGGAS
GFYQGDNMKLLEDMAVLKPTVFCSVPRLYNRIYAGVMNAVKTSGVLRERLFNAAYKAKKQSIFSGKKSSPMWDKLVFNKI
KEKLGGRVRYMVSGASPLSPEVMDFLRVCFGCIVVEGYGMTESSCVISNMDETDVLSGHVGAPNAACEIKLVDVPEMNYT
SEDQPHPRGEICVRGPIVFQGYYKDEVQTREVIDDDGWLHTGDIGLWLPGGRLKIIDRKKNIFKLAQGEYIAPEKIENVY
AKCKFVAQCFIHGDSLNSFLVAVVAVDHDMLKAWAAAEGIKYQDLKQLCADPRARGAVLADMDAVAREAQLRGFEFAKAV
TLVVEPFTVENGLLTPTFKIKRPQAKAYFANAISDMYNQLSASHASAQKLV
>Oe_LACS4_XP_022854106.1
MPGKNFIVEVEPAKEARDGKPSMGPVFRSAFAKDGFPEPIPGLDSCWDIFRLSVEKYPSNPMLGRREIVDGKPGKYVWMT
YNEVYDLVVKVGNSIRSCGIEEGDRCGIYGANCPEWIMSMEACNAHGLYCVPLYDTLGAGAIEFIICHAEVAIAFVEEKK
IPELIKTLPSATKYLRTIVSFGKVTSQQREEVEKFGVAIHSWDEFLLLGDNKQFDLPVKKKSDICTIMYTSGTTGDPKGV
LISNNSIVTLIAGVKRLLGSVKESLTVNDVYLSYLPLAHIFDRVIEECFINHGASIGFWRGDVKLLVEDIGELKPTIFCA
VPRVLDRIYSGLQQKIAAGGFIKQALFNFAYSYKLRNMRNGLKHSEAASLCDKIVFSKVKQGLGGNVRLILSGAAPLASH
VEEYLRVVSCSYVLQGYGLTETCAGTFVSIPDEMDMLGTVGPPVPNVDVRLESVPEMNYDALSSTPRGEVCIRGDTLFSG
YFKREDLTNEVLINGWFHTGDIGEWQPNGSLKIIDRKKNIFKLEAYPADPLFIKAYTVK
>Oe_LACS9_XP_022860221.1
MGPYYVGVLIPLVFTLLIRNTKKGKKRGLPVNVGGESGYAIRNHRFISPVETAWDGVTTLAELFEYSCNKHSNKKLLGTR
KLISREMETSGDGRYFEKLHLGDYEWLSYGQVFESVCNFASGLVQLGHQRGERAAIFADTREEWFIALQGCFRRNVTVVT
IYASLGEEALCHSFNETEVTTVICGYKELKKLANISGQLDTVKHIICMDEEFQSDTSLFSGSYSWTISSFSNVERLGQEN
PVDPDLPLAADVAVIMYTSGSTGLPKGVMMTHRNVLATGSAVMTIVPGLGSEDVYLAYLPLAHILELAAENLIAAIGCSI
GYGSPLTLTDTSNKIKRGTKGDASMLRPTLMAAVPAILDRVRDGVRKKVDSTGRIARTLFDLAYSRRLSAINGSWFGAWG
IERLLWNFLVFRKIQAILGGRIRFILSGGAPLSGDTQRFINICLGVPIGQGYGLTETCAGGTFSEYDDTSVGRVGPPLPC
SFIKLVDWPEGGYLISDSPMPRGEIVIGGPNVTLGYFKNEEKTKEVYTVDEKGMRWFHTGDVGRFHDDGCLEIIDRKKDI
IKLQHGEYVSLGKVEAALIISPYVNSIMLHADSFHNYCVALVVVAQASVEAWASNNGIEYSDSSDLCQKEETVKEVYSSL
VKAAKGARLEKFEIPAKIKLLSEAWTPESGLVTAALKIKREVVRKTFSDELAMLYSS
>Oe_LACS9_XP_022860222.1
MGPYYVGVLIPLVFTLLIRNTKKGKKRGLPVNVGGESGYAIRNHRFISPVETAWDGVTTLAELFEYSCNKHSNKKLLGTR
KLISREMETSGDGRYFEKLHLGDYEWLSYGQVFESVCNFASGLVQLGHQRGERAAIFADTREEWFIALQGCFRRNVTVVT
IYASLGEEALCHSFNETEVTTVICGYKELKKLANISGQLDTVKHIICMDEEFQSDTSLFSGSYSWTISSFSNVERLGQEN
PVDPDLPLAADVAVIMYTSGSTGLPKGVMMTHRNVLATGSAVMTIVPGLGSEDVYLAYLPLAHILELAAENLIAAIGCSI
GYGSPLTLTDTSNKIKRGTKGDASMLRPTLMAAVPAILDRVRDGVRKKVDSTGRIARTLFDLAYSRRLSAINGSWFGAWG
IERLLWNFLVFRKIQAILGGRIRFILSGGAPLSGDTQRFINICLGVPIGQGYGLTETCAGGTFSEYDDTSVGRVGPPLPC
SFIKLVDWPEGGYLISDSPMPRGEIVIGGPNVTLGYFKNEEKTKEVYTVDEKGMRWFHTGDVGRFHDDGCLEIIDRKKDI
IKLQHGEYVSLGKVEAALIISPYVNSIMLHADSFHNYCVALVVVAQASVEAWASNNGIEYSDSSDLCQKEETVKEVYSSL
VKAAKGARLEKFEIPAKIKLLSEAWTPESGLVTAALKIKREVVRKTFSDELAMLYSS
>Oe_LACS9_XP_022860223.1
MGPYYVGVLIPLVFTLLIRNTKKGKKRGLPVNVGGESGYAIRNHRFISPVETAWDGVTTLAELFEYSCNKHSNKKLLGTR
KLISREMETSGDGRYFEKLHLGDYEWLSYGQVFESVCNFASGLVQLGHQRGERAAIFADTREEWFIALQGCFRRNVTVVT
IYASLGEEALCHSFNETEVTTVICGYKELKKLANISGQLDTVKHIICMDEEFQSDTSLFSGSYSWTISSFSNVERLGQEN
PVDPDLPLAADVAVIMYTSGSTGLPKGVMMTHRNVLATGSAVMTIVPGLGSEDVYLAYLPLAHILELAAENLIAAIGCSI
GYGSPLTLTDTSNKIKRGTKGDASMLRPTLMAAVPAILDRVRDGVRKKVDSTGRIARTLFDLAYSRRLSAINGSWFGAWG
IERLLWNFLVFRKIQAILGGRIRFILSGGAPLSGDTQRFINICLGVPIGQGYGLTETCAGGTFSEYDDTSVGRVGPPLPC
SFIKLVDWPEGGYLISDSPMPRGEIVIGGPNVTLGYFKNEEKTKEVYTVDEKGMRWFHTGDVGRFHDDGCLEIIDRKKDI
IKLQHGEYVSLGKVEAALIISPYVNSIMLHADSFHNYCVALVVVAQASVEAWASNNGIEYSDSSDLCQKEETVKEVYSSL
VKAAKGARLEKFEIPAKIKLLSEAWTPESGLVTAALKIKREVVRKTFSDELAMLYSS
>Oe_LACS9_XP_022860224.1
MGPYYVGVLIPLVFTLLIRNTKKGKKRGLPVNVGGESGYAIRNHRFISPVETAWDGVTTLAELFEYSCNKHSNKKLLGTR
KLISREMETSGDGRYFEKLHLGDYEWLSYGQVFESVCNFASGLVQLGHQRGERAAIFADTREEWFIALQGCFRRNVTVVT
IYASLGEEALCHSFNETEVTTVICGYKELKKLANISGQLDTVKHIICMDEEFQSDTSLFSGSYSWTISSFSNVERLGQEN
PVDPDLPLAADVAVIMYTSGSTGLPKGVMMTHRNVLATGSAVMTIVPGLGSEDVYLAYLPLAHILELAAENLIAAIGCSI
GYGSPLTLTDTSNKIKRGTKGDASMLRPTLMAAVPAILDRVRDGVRKKVDSTGRIARTLFDLAYSRRLSAINGSWFGAWG
IERLLWNFLVFRKIQAILGGRIRFILSGGAPLSGDTQRFINICLGVPIGQGYGLTETCAGGTFSEYDDTSVGRVGPPLPC
SFIKLVDWPEGGYLISDSPMPRGEIVIGGPNVTLGYFKNEEKTKEVYTVDEKGMRWFHTGDVGRFHDDGCLEIIDRKKDI
IKLQHGEYVSLGKVEAALIISPYVNSIMLHADSFHNYCVALVVVAQASVEAWASNNGIEYSDSSDLCQKEETVKEVYSSL
VKAAKGARLEKFEIPAKIKLLSEAWTPESGLVTAALKIKREVVRKTFSDELAMLYSS
>Oe_LACS9_XP_022860226.1
MGPYYVGVLIPLVFTLLIRNTKKGKKRGLPVNVGGESGYAIRNHRFISPVETAWDGVTTLAELFEYSCNKHSNKKLLGTR
KLISREMETSGDGRYFEKLHLGDYEWLSYGQVFESVCNFASGLVQLGHQRGERAAIFADTREEWFIALQGCFRRNVTVVT
IYASLGEEALCHSFNETEVTTVICGYKELKKLANISGQLDTVKHIICMDEEFQSDTSLFSGSYSWTISSFSNVERLGQEN
PVDPDLPLAADVAVIMYTSGSTGLPKGVMMTHRNVLATGSAVMTIVPGLGSEDVYLAYLPLAHILELAAENLIAAIGCSI
GYGSPLTLTDTSNKIKRGTKGDASMLRPTLMAAVPAILDRVRDGVRKKVDSTGRIARTLFDLAYSRRLSAINGSWFGAWG
IERLLWNFLVFRKIQAILGGRIRFILSGGAPLSGDTQRFINICLGVPIGQGYGLTETCAGGTFSEYDDTSVGRVGPPLPC
SFIKLVDWPEGGYLISDSPMPRGEIVIGGPNVTLGYFKNEEKTKEVYTVDEKGMRWFHTGDVGRFHDDGCLEIIDRKKDI
IKLQHGEYVSLGKVEAALIISPYVNSIMLHADSFHNYCVALVVVAQASVEAWASNNGIEYSDSSDLCQKEETVKEVYSSL
VKAAKGARLEKFEIPAKIKLLSEAWTPESGLVTAALKIKREVVRKTFSDELAMLYSS
>Oe_LACS9_XP_022860227.1
MGPYYVGVLIPLVFTLLIRNTKKGKKRGLPVNVGGESGYAIRNHRFISPVETAWDGVTTLAELFEYSCNKHSNKKLLGTR
KLISREMETSGDGRYFEKLHLGDYEWLSYGQVFESVCNFASGLVQLGHQRGERAAIFADTREEWFIALQGCFRRNVTVVT
IYASLGEEALCHSFNETEVTTVICGYKELKKLANISGQLDTVKHIICMDEEFQSDTSLFSGSYSWTISSFSNVERLGQEN
PVDPDLPLAADVAVIMYTSGSTGLPKGVMMTHRNVLATGSAVMTIVPGLGSEDVYLAYLPLAHILELAAENLIAAIGCSI
GYGSPLTLTDTSNKIKRGTKGDASMLRPTLMAAVPAILDRVRDGVRKKVDSTGRIARTLFDLAYSRRLSAINGSWFGAWG
IERLLWNFLVFRKIQAILGGRIRFILSGGAPLSGDTQRFINICLGVPIGQGYGLTETCAGGTFSEYDDTSVGRVGPPLPC
SFIKLVDWPEGGYLISDSPMPRGEIVIGGPNVTLGYFKNEEKTKEVYTVDEKGMRWFHTGDVGRFHDDGCLEIIDRKKDI
IKLQHGEYVSLGKVEAALIISPYVNSIMLHADSFHNYCVALVVVAQASVEAWASNNGIEYSDSSDLCQKEETVKEVYSSL
VKAAKGARLEKFEIPAKIKLLSEAWTPESGLVTAALKIKREVVRKTFSDELAMLYSS
>Oe_LACS9_XP_022860228.1
MGPYYVGVLIPLVFTLLIRNTKKGKKRGLPVNVGGESGYAIRNHRFISPVETAWDGVTTLAELFEYSCNKHSNKKLLGTR
KLISREMETSGDGRYFEKLHLGDYEWLSYGQVFESVCNFASGLVQLGHQRGERAAIFADTREEWFIALQGCFRRNVTVVT
IYASLGEEALCHSFNETEVTTVICGYKELKKLANISGQLDTVKHIICMDEEFQSDTSLFSGSYSWTISSFSNVERLGQEN
PVDPDLPLAADVAVIMYTSGSTGLPKGVMMTHRNVLATGSAVMTIVPGLGSEDVYLAYLPLAHILELAAENLIAAIGCSI
GYGSPLTLTDTSNKIKRGTKGDASMLRPTLMAAVPAILDRVRDGVRKKVDSTGRIARTLFDLAYSRRLSAINGSWFGAWG
IERLLWNFLVFRKIQAILGGRIRFILSGGAPLSGDTQRFINICLGVPIGQGYGLTETCAGGTFSEYDDTSVGRVGPPLPC
SFIKLVDWPEGGYLISDSPMPRGEIVIGGPNVTLGYFKNEEKTKEVYTVDEKGMRWFHTGDVGRFHDDGCLEIIDRKKDI
IKLQHGEYVSLGKVEAALIISPYVNSIMLHADSFHNYCVALVVVAQASVEAWASNNGIEYSDSSDLCQKEETVKEVYSSL
VKAAKGARLEKFEIPAKIKLLSEAWTPESGLVTAALKIKREVVRKTFSDELAMLYSS
>Oe_LACS9_XP_022860229.1
MGPYYVGVLIPLVFTLLIRNTKKGKKRGLPVNVGGESGYAIRNHRFISPVETAWDGVTTLAELFEYSCNKHSNKKLLGTR
KLISREMETSGDGRYFEKLHLGDYEWLSYGQVFESVCNFASGLVQLGHQRGERAAIFADTREEWFIALQGCFRRNVTVVT
IYASLGEEALCHSFNETEVTTVICGYKELKKLANISGQLDTVKHIICMDEEFQSDTSLFSGSYSWTISSFSNVERLGQEN
PVDPDLPLAADVAVIMYTSGSTGLPKGVMMTHRNVLATGSAVMTIVPGLGSEDVYLAYLPLAHILELAAENLIAAIGCSI
GYGSPLTLTDTSNKIKRGTKGDASMLRPTLMAAVPAILDRVRDGVRKKVDSTGRIARTLFDLAYSRRLSAINGSWFGAWG
IERLLWNFLVFRKIQAILGGRIRFILSGGAPLSGDTQRFINICLGVPIGQGYGLTETCAGGTFSEYDDTSVGRVGPPLPC
SFIKVDEKGMRWFHTGDVGRFHDDGCLEIIDRKKDIIKLQHGEYVSLGKVEAALIISPYVNSIMLHADSFHNYCVALVVV
AQASVEAWASNNGIEYSDSSDLCQKEETVKEVYSSLVKAAKGARLEKFEIPAKIKLLSEAWTPESGLVTAALKIKREVVR
KTFSDELAMLYSS
>Oe_LACS2_XP_022861030.1
MWDYTVKVEEGRAADNGKPSAGAVYRCIYAKDGLMEIPPAFQSPWDFFSESVKRNPKNPMLGRRQIIDGKAGSYSWLTYK
EVYDTTLKIGSSIRSRGVNPGDRCGIYGANCPEWIIAMEACNGHAITYVPLYDSLGANAVEFIINHAEVSIAFVQESKLP
AILICLSKCTSHLKTIVSFGKILDKQKEAAEELGVDCFSWEEFASMGNLDGNLPGRQKKNTCTIMYTSGTTGEPKGVILN
NGAFMAEVLSMDQLLLETDKQFSEEDVYFSFLPLAHIFDQIIETYSIYRGSSIGFWQGDVRYLIEDLLVLKPTIFCGVPR
VYDRIYTGIMDKISAGGSLKKALFQYAYNYKLRNLEKGLKQEEASPLLDKLVFDKIKQGFGGRVRLMLSGAAPLPKHIEE
FLRVTCCCLLSQGYGLTESCGGCFTSIANVYPMIGTVGVPMTTIEARLESVPEMGYDALSSVPRGEICLRGTTLFSGYHK
RQDLTEGVVVDGWFHTGDIGEWQPNGAMKIIDRKKNIFKLSQGEYVAVESIESTYSRCSLVTSIWVYGNSFESFLVAVVV
PERKALEDWAANNEVKGDFKSLCSNSNARKYLLDELNGTGKGYNLRGFEMLRAVHLEPIPFDIDRDLITPTFKLKRPQLL
KYYKDCIDKLYSDAKGTKA
>Oe_LACS6_XP_022861625.1
MDSRAERRLQIVQNHLISTAGYRLPLLLRHPTDGEFFSEEGYSVVLPEKLETGKWNVYRSRHEPFKLVSRFVDHPKIATL
HDNFVHAVETFRDYKYLGTRVREDGTVGEYQWMTYGEAGAARSALGSGLVKHGIPKGSCVGLYFVNRPEWLIVDHACCAY
SFISVPLYDTLGPDAVKYIVNHAAAQAIFCEPQSLNTLLNFLSEIPTVHLIVVVGGIDSQMPSLPSAIGVKVISYSKLLS
QGISSLEPFRPPRPDDVATVCYTSGTTGTPKGAVLTHGNLIANVAGSSMGVRLYPSDLYISYLPLAHIYERANQISVVYF
GGASGFYQGDNLKLLEDMTVLKPTIFCSVPRLYNRIYDGVMNAVKSSGGLKERLFNTAYKAKKQAILNGKKPSPMWDRLV
FNKIKGMLGGHVRYMISGASPLSPEVMDFLRVCFGCIVVEGYGMTETSCVISLMDKADMLSGHVGAPCPSCEIKLVDVPE
MNYTAEDQPHPRGEICVRGPVVFQGYYKDEVQTKEVIDEQGWLHTGDIGLWLPGGRLKIIDRKKNIFKLSQGEYIAPEKI
ENVYAKCKFVAQCFVYGDSLKPSLVAIISVDHDMLKKWAAAEGIKYEDLKQLCVDPRAAAAVLADMDAVAREVQLRGFEF
AKAVTLVLEPFTLENGLLTPTFKIKRPQAKAYFAKEIADMYDKLSASEFSPPKPI
>Oe_LACS6_XP_022861626.1
MIILFETFRDYKYLGTRVREDGTVGEYQWMTYGEAGAARSALGSGLVKHGIPKGSCVGLYFVNRPEWLIVDHACCAYSFI
SVPLYDTLGPDAVKYIVNHAAAQAIFCEPQSLNTLLNFLSEIPTVHLIVVVGGIDSQMPSLPSAIGVKVISYSKLLSQGI
SSLEPFRPPRPDDVATVCYTSGTTGTPKGAVLTHGNLIANVAGSSMGVRLYPSDLYISYLPLAHIYERANQISVVYFGGA
SGFYQGDNLKLLEDMTVLKPTIFCSVPRLYNRIYDGVMNAVKSSGGLKERLFNTAYKAKKQAILNGKKPSPMWDRLVFNK
IKGMLGGHVRYMISGASPLSPEVMDFLRVCFGCIVVEGYGMTETSCVISLMDKADMLSGHVGAPCPSCEIKLVDVPEMNY
TAEDQPHPRGEICVRGPVVFQGYYKDEVQTKEVIDEQGWLHTGDIGLWLPGGRLKIIDRKKNIFKLSQGEYIAPEKIENV
YAKCKFVAQCFVYGDSLKPSLVAIISVDHDMLKKWAAAEGIKYEDLKQLCVDPRAAAAVLADMDAVAREVQLRGFEFAKA
VTLVLEPFTLENGLLTPTFKIKRPQAKAYFAKEIADMYDKLSASEFSPPKPI
>Oe_LACS9_XP_022875883.1
MGPYFVGALIPLMVTLLIRNRKKGKKRGLLVDVGGETGYAIRNHRFTSPVETAWEGVTTLPELFEYSCNKHTNKKLLGTR
KLISREMETSGDGRSFEKLHLGDYEWLSYGQVFESVCNFASGLVQLGHQRGERAAIFADTREEWLIALQGCFRRNVTVVT
IYASLGEEALCHSFNETEVTTVICGYKELKKLANISGQLDTLKRIICMDEEFQSDTSLFSLSNSWTITSFSDVARLGREN
PVDPDLPLAADIAVIMYTSGSTGLPKGVMMTHRNVLATVSAVMTIVPRLGSEDVYLAYLPLAHILELIAENLIAAVGCSI
GYGSPLTLTDTSNKIKRGTKGDASMLRPTLMAAVPAILDRVRDGVRKKVDSTGGLAKTLFDLAYSRRLSAINGSWFGAWG
LERLLWNFLVFRKIREILGGRIRFILCGGAPLSAETQRFINICLGAPIGQGYGLTETCAGGTFSEYDDTSVGRVGPPLPC
SFIKLVDWPEGGYLVSNSPMPRGEIVVGGPNVTLGYFKNEEKTKEVYKVDEKGMRWFYTGDIGQFHADGCLEIIDRKKDI
VKLQHGEYVSLGKVEAALIISPYVDNIMLYADSFRSYCVALVVASQAAVKEWASNNGIEYSDFSDLCQKEETVKEVYASL
LKAAKGARLEKFETPAKIKLLSEAWTPESGLVTAALKIKREVVRKTFSDELAKLYSSS
>Oe_LACS8_XP_022885937.1
MMVDSQGSTTNTMESMGDSSLFSILKDYGFYGIVGAVIVAIVIPILLSTLLMAKRKLKQRGVPVQVSGEVGLTMRNARSA
KLVEVPWEGATTMASLFEQSCKRNSEERFLGTRKVIGKDFVTASDGRKFEKLHFGDYHWETYGQAFNRACNFASGLVNLN
HDVDTRVAIFAETRAEWLIAFQGCFRQNITVVTIYATLGDDALIHSLNEAQVPTVICDFKQFKKLAAISPSLKTISSVIY
FDDEDTPSVSDVAQDIGNWRISAFSEVEKLGRNNPVHSRLPIKKDIAVIMYTSGSTGLPKGVMITHGNIVATAAAVMTVI
PEIGIKDVYLAYLPQAHVFELAAETVMLTAGAAIGYGSALTLTDTSNKIKKGTKGDASMLKPTLMAAVPAILDRVRDGVL
KKVDETGGFSKKLFNIAYNRRLVAIRGSWFGAWGLEKLLWDIIIFKKIRSVLGGEIRFMLCGGAPLSGDTQRFINICMGA
PIGQGYGLTETCAGAAFSEWDDTSVGRVGPPLPCCYIKLVSWEEGGYTISDKPMPRGEIVVGGCSVTAGYLDNDSKTKEV
YKVDEKGMRWFYTGDIGRFHPDGCLEIIDRKKDIVKLQHGEYISLGKVEAALASNNYVDNIMVYADPFHNFCVALVVPSH
QVLEGWAREVGIKFKDLSELCEKPEATNEVLQSLTKTAKIAKLDKFETPAKIKLLAEPWTPESGLVTAALKLKREQLKTR
FEDELQKLYQ
>Oe_LACS8_XP_022885938.1
MESMGDSSLFSILKDYGFYGIVGAVIVAIVIPILLSTLLMAKRKLKQRGVPVQVSGEVGLTMRNARSAKLVEVPWEGATT
MASLFEQSCKRNSEERFLGTRKVIGKDFVTASDGRKFEKLHFGDYHWETYGQAFNRACNFASGLVNLNHDVDTRVAIFAE
TRAEWLIAFQGCFRQNITVVTIYATLGDDALIHSLNEAQVPTVICDFKQFKKLAAISPSLKTISSVIYFDDEDTPSVSDV
AQDIGNWRISAFSEVEKLGRNNPVHSRLPIKKDIAVIMYTSGSTGLPKGVMITHGNIVATAAAVMTVIPEIGIKDVYLAY
LPQAHVFELAAETVMLTAGAAIGYGSALTLTDTSNKIKKGTKGDASMLKPTLMAAVPAILDRVRDGVLKKVDETGGFSKK
LFNIAYNRRLVAIRGSWFGAWGLEKLLWDIIIFKKIRSVLGGEIRFMLCGGAPLSGDTQRFINICMGAPIGQGYGLTETC
AGAAFSEWDDTSVGRVGPPLPCCYIKLVSWEEGGYTISDKPMPRGEIVVGGCSVTAGYLDNDSKTKEVYKVDEKGMRWFY
TGDIGRFHPDGCLEIIDRKKDIVKLQHGEYISLGKVEAALASNNYVDNIMVYADPFHNFCVALVVPSHQVLEGWAREVGI
KFKDLSELCEKPEATNEVLQSLTKTAKIAKLDKFETPAKIKLLAEPWTPESGLVTAALKLKREQLKTRFEDELQKLYQ
>Oe_LACS6_XP_022895974.1
MTYGEAGTARSALGSGLRHYGLQPGACIGIYFINRPEWLIVDHACSAYSFTSVPLYDTLGPDAVKYIVNHADVQAIFCVT
STLNTLLSFLSEIPSVRVIVVVGGIDEHLPSLPSMSGVKLISYSKLLGQGQSSIYPFCPPKPEDVATICYTSGTTGTPKG
VVLSHGNLIASVAGMTLSIKFHPSDIYISYLPLAHIYERANQILSVYYGVAIGFYQGDSMKLMDDLAALRPTIFSSVPRL
YNRIYAGITNAVKTSGVLKDRLFNAAYNSKKQAVMSGRKPSPMWDRLVFNKIKDKLGGRVRLMTSGASPLSPDVMKFLRV
CFGCPILEGYGMTETSCVISSMDESDTLTGHVGSPNPACEIKLVDVPEMNYTSEDLPHPRGEICVRGPIIFQGYYKDEVQ
TREVIDDEGWLHTGDIGLWLPAGRLKIIDRKKNIFKLAQGEYIAPEKIENVYAKCKFVAQCFVYGDSLNSSLVAVVCVEP
DVLKDWATSEGIKYEDLGQLCNDPRARAAVLAEMDAVGKEAQLRGFELVKAVTLVIEPFTMENGLLTPTFKIKRPQAKAY
FAKAISDMYAELSSDAPKRML
>Bn_LACS4_NP_001302548.1
MTQQLEKFIFQVEEGREGSDGRPSVGPVYRSVFAKDGFPEPIEGMDSCWDVFRMSVEKYPNNPMLGRREIVDGKPGKYVW
QTYQEVYDIVIKLGNSLRSCGVEEQAKCGIYGANSPEWIISMEACNAHGLYCVPLYDTLGAGAVEFIITHSEVSIVFVEE
KKISELFKTCPKATEYMKTVVSFGGVTREQKEAAETFGLVIYAWDEFLKLGEGKQFDLPIKKKSDICTIMYTSGTTGDPK
GVMISNESIVTLIAGVIRLLKSANEALTVKDVYLSYLPLAHIFDRVIEECFIQHGAAIGFWRGDVKLLIEDLGELKPTIF
CAVPRVLDRVYSGLQQKLAAGGFFKKFMFDSAFSFKYGHMKKGQSHVEASPLCDKLVFSKVKQGLGGNVRIILSGAAPLA
SHVESFLRVVACCHVLQGYGLTESCAGTFVSLPDRLDMLGTVGPPVPNVDIRLESVPEMEYDALASTPRGEICIRGKTLF
SGYYKREDLSKEVLIDGWLHTGDVGEWQPNGSMKIIDRKKNIFKLSQGEYVAVENLENIYGEVQAVDSVWVYGNSFESFL
IAVANPNQHILEKWAAENGVSGDYNALCQNAKAKEFILGELVKMGKEKKMKGFEIIKAVHLDPVPFDMERDLLTPTYKKK
RPQLLKHYQCVIDEMYKTTNESLASRK
>Bn_LACS2_NP_001302847.1
MAAAADHVVIVEEGRQATAEHPSAGPVYRCKYAKDGLLDLPADLDSPWQLFSEAVKQYPNEQMLGRRVTVDSKVGPYTWI
TYREAHDAALRIGSAIRSRGVNPGNCCGIYGSNCPEWIIAMEACMSQGITYVPLYDSLGVNAVEFIINHAEVSLVFVQEK
ALSSILACRKGCSSNLKTIVSFGEVSTTQKEEAENQCVSLFSWHEFLLMGNSDETTLPRKQKTDICTIMYTSGTTGEPKG
VILSNAAIMVEVLSIDKMLQVTDRSCDTSDVFFSYLPLAHCYDQVMEIYFLSRGSSVGYWRGDIRYLMDDVHALKPTVFC
GVPRVYDKLYAGVMQKISAGGLIRKKLFDFAYNYKLGNMRKGLSQEEASPRLDRLMFDKIKDALGGRAHMLLSGAAPLPR
HVEEFLRIIPASNLSQGYGLTESCGGSFTTLAGVFSMVGTVGVPMPTVEARLVSVPEMGYEAFSGDVARGEICLRGNSMF
SGYHKRQDLTNQVVINGWFHTGDIGEWQEDGSMKIIDRKKNIFKLSQGEYVAVENLENTYSRCPLIAQIWIYGNSFESFL
VAVVVPERKAIEDWAKLNNQSSPNDFESLCQNLKAQKYFLDELNSTAKQYQLKGFEMLKAVHLEPNLFDIERDLITPTFK
LKRPQLLKHYKSIIDQLYTEAKASRA
>Bn_LACS6_NP_001302881.1
MDSTSAARRRINAIHSHLVTSSRSSPLLLSSNPTAGEFYLDNGYSVVLPEKLSTGKWHVYRSARSPFKLVSRFPDHPDIA
TLHDNFEHAVHDFRDYKYLGTRVRVDGTVGDYKWMTYGEVGTARTALGSGLVHHGITTGSSVGIYFINRPEWLIVDQACA
SYSYVSVPLYDTLGPDAVKFIVNHANVQAIFCVAETLNSLLSGLSEMPSVRLVVVVGGLNESLPSLPPSAGVKVVSYSVL
LNQGRSNPQPFCPPKPDDVATLCYTSGTTGTPKGVVLTHANLIANVAGSSFSVKFFSSDIYISYLPLAHIYERANQILAV
YFGVAVGFYQGDNMKLLDDLAALRPTVFSSVPRLYNRIYDGITNAVKTSGGLKERLFNAAYNAKKQALLNGKSASPIWDR
LVFNKIKDRLGGRVRFMTSGASPLSPEVLEFLKICFGGRVSEGYGMTETSCVISGMDEGDNLTGHVGSPNPACEVKLMDV
PEMNYTSADEPHPRGEICVRGPIIFRGYYKDEVQTREVIDEDGWLHTGDIGLWLPGGRLKIIDRKKNIFKLAQGEYIAPE
KIENVYAKCRFVGQCFIYGDSFNSSLVAVVSVDPDVLKSWAASEGIKGELRELCNNPRVKAAVLSDMDAVGRESQLRGFE
FAKAVTLVLEPFTLENGLLTPTFKIKRPQARNTSQKQ
>Bn_LACS9_NP_001303207.1
MIPYAAGVIVPLALTLLVRNAKKDKKRGVVVDDVGGEPGHTVRNHRFKDPVSSHWEDISTLPELFEISCKSHSDRFFLGT
RRLIAREVETSEDGKVFEKLHLGDYEWKTFGETLEAVCSFASGLVQIGHKSEERVAIFADTREEWFIALQGCFRRNVTVV
TIYSSLGEEALCHSLNETEVTTVICGNKELKKLMDISQQLETVKRVICMDDEFPSEASSTWTTTSLADVQKLGRESPVDP
SFPLSADVAVIMYTSGSTGLPKGVMMTHGNVLATVSAVMTIVPDLGKRDTYMAYLPLAHILELAAESVMATIGSAIGYGS
PLTLTDTSNKIKKGTKGDVTALKPTIMTAVPAILDRVRDGVRKKVDAKGGAAKKLFDFAYARRLSAINGSWFGAWGLEKL
LWDVLVFGKIRAVLGGQLRYLLSGGAPLSGDTQRFINICVGAPIGQGYGLTETCAGGTFSEFDDTSVGRVGAPLPCSFVK
LIDWPEGGYLISDKPMPRGEIVIGGSNITLGYFKNEEKTKEVYKVDEKGMRWFYTGDIGQFHPDGCLEIIDRKKDIVKLQ
HGEYVSLGKVEAALSISPYVENIMVHADPFYSYCVALVVAAQQTLEGWASKQGIEFTNFEELCAKEQPVKEVYASLVKAA
KQSRLEKFEIPAKIKVLAAPWTPESGLVTAALKLKRDVIRKEFSEDLTKLYAS
>Bn_LACS7_XP_013643918.1
MEFSSPAQRRLQTLRSHLDSSQADDQPSLFLNATASAAPFSNEDSYSVVLPEKLDTGIWNVHRSAKSPTKLFSRFPDHPE
IGTLHDNFVHAVETYPDNKYLGTRARPDGTIGEYTWMTYAETASARQAIGSGLLYNGINHGACVGLYFINRPEWLVVDHA
CAAYSFISVPLYDTLGPDAVKFVVNHATLQAIFCVPQTLNTLLSFLSEIPTIRLVVVVGGADENLPSLPPGSGVKIVSYQ
KLLSQGRSSVHPFSPPKPEDIATICYTSGTTGTPKGAMLSHENLISNVAGSSLSINFLPDDIYISYLPLAHIYERSNQIM
GVYGGVSIGFYQGDIMKLMDDLAVLRPTVFCSVPRLYNRVYDGITSAVKSSGVTKRRLFQLAYNSKKKAILNGRSPSPLW
DKLVFNKIKEKLGGRVRFMGSGASPLSPDVMDFLRVCFGCSVREGYGMTETSCVISSMDEGDNLSGHVGSPNPACEVKLV
DVPEMNYTSEDQPYPRGEICVRGPIIFKGYYKDEEQTKEIMDEDGWLHTGDIGLWLPGGRLKIIDRKKNIFKLAQGEYIA
PEKIENVYTKCRFVSQCFIHGDSFNSSLVAIVAVDPDVLKDWAASEDIKYENLGQLCKDPKVRKAVLAEMDIVGREAQLR
GFEFAKAVTLVPEPFTLENGLLTPTFKVKRPQAKAYFAEAISKMYAEIAAWDPMPSKL
>Bn_LACS9_XP_013648691.1
MIPYAAGVIVPLALTLLVRNAKKDKKRGVVVDDVGGEPGHTVRNHRFKDPVSSHWEDISTLPELFEISCKSHSDRFFLGT
RRLIAREVETSEDGKVFEKLHLGDYEWKTFGETLEAVCSFASGLVQIGQKSEERVAIFADTREEWFIALQGCFRRNVTVV
TIYSSLGEEALCHSLNETEVTTVICGNKELKKLMDISQQLETVKRVICMDDEFPSEASSTWTTTSLADVQKLGRESPVDP
SFPLSADVAVIMYTSGSTGLPKGVMMTHGNVLATVSAVMTIVPDLGKRDTYMAYLPLAHILELAAESVMATIGSAIGYGS
PLTLTDTSNKIKKGTKGDVTALKPTIMTAVPAILDRVRDGVRKKVDAKGGAAKKLFDFAYARRLSAINGSWFGAWGLEKL
LWDVLVFGKIRAVLGGQLRYLLSGGAPLSGDTQRFINICVGAPIGQGYGLTETCAGGTFSEFDDTSVGRVGAPLPCSFVK
LIDWPEGGYLISDKPMPRGEIVIGGSNITLGYFKNEEKTKEVYKVDEKGMRWFYTGDIGQFHPDGCLEIIDRKKDIVKLQ
HGEYVSLGKVEAALSISPYVENIMVHADPFYSYCVALVVAAQQTLEGWASKQGIEFTNFEELCAKEQAVKEVYASLVKAA
KQSRLEKFEIPAKIKVLAAPWTPESGLVTAALKLKRDVIRKEFSEDLTKLYAS
>Bn_LACS9_XP_013648692.1
MIPYAAGVIVPLALTLLVRNAKKDKKRGVVVDDVGGEPGHTVRNHRFKDPVSSHWEDISTLPELFEISCKSHSDRFFLGT
RRLIAREVETSEDGKVFEKLHLGDYEWKTFGETLEAVCSFASGLVQIGQKSEERVAIFADTREEWFIALQGCFRRNVTVV
TIYSSLGEEALCHSLNETEVTTVICGNKELKKLMDISQQLETVKRVICMDDEFPSEASSTWTTTSLADVQKLGRESPVDP
SFPLSADVAVIMYTSGSTGLPKGVMMTHGNVLATVSAVMTIVPDLGKRDTYMAYLPLAHILELAAESVMATIGSAIGYGS
PLTLTDTSNKIKKGTKGDVTALKPTIMTAVPAILDRVRDGVRKKVDAKGGAAKKLFDFAYARRLSAINGSWFGAWGLEKL
LWDVLVFGKIRAVLGGQLRYLLSGGAPLSGDTQRFINICVGAPIGQGYGLTETCAGGTFSEFDDTSVGRVGAPLPCSFVK
LIDWPEGGYLISDKPMPRGEIVIGGSNITLGYFKNEEKTKEVYKVDEKGMRWFYTGDIGQFHPDGCLEIIDRKKDIVKLQ
HGEYVSLGKVEAALSISPYVENIMVHADPFYSYCVALVVAAQQTLEGWASKQGIEFTNFEELCAKEQAVKEVYASLVKAA
KQSRLEKFEIPAKIKVLAAPWTPESGLVTAALKLKRDVIRKEFSEDLTKLYAS
>Bn_LACS3_XP_013664517.1
MATDRFIVEVEKGKEGVDGGSPSVGSVYRSIYAKDGFPEPADDLLSCWDIFRLSAEKSPDNPMLGRREIVDGKAGKYVWQ
TYKEVYDIVIKLGNSIRTIGVGKGEKCGIYGANSPEWIISMEACNAHGLYCVPLYDTLGAGAIEFIICHAKVSLAFSEEK
KISELLKTAPNSTKYLKNIVSFGEVSNVQRAEAERHGLSIYSWDQFLKLGEGKHYELPEKKRSDICTIMYTSGTTGDPKG
VLLTNESIIYLLEGVKKLLKTINEELTSKDVYLSYLPLAHIFDRVIEELFIYEAASIGFWRGDVKILVEDIAALKPTIFC
AVPRVLERIYNGLQQKLSDGGFLKKTLFNFAFNYKHNNMVKGKAHEQAAPIFDKIVFKKVKEGLGGRVRLILSGAAPLAA
HIESFLRVVACAHVLQGYGLTESCGGTFVSIPNELQMLGTVGPPVPNVDIRLESVPEMGYDALARKPRGEICIRGKTLFS
GYYKREDLTQEVFIDGWLHTGDVGEWQPDGAMKIIDRKKNIFKLSQGEYVAVENLENIYSHVAAIESVWVYGNSYESYLV
AVVCPSKIQIEHWAKEHNVSGDFETIGQNQKTKEFILGEFNRVAKDKKLKGFELIKGVHLDTVPFDMERDLITPSYKKKR
PQLLKYYQKEIDEMYNKTKN
>Bn_LACS3_XP_013664518.1
MATDRFIVEVEKGKEGVDGGSPSVGSVYRSIYAKDGFPEPADDLLSCWDIFRLSAEKSPDNPMLGRREIVDGKAGKYVWQ
TYKEVYDIVIKLGNSIRTIGVGKGEKCGIYGANSPEWIISMEACNAHGLYCVPLYDTLGAGAIEFIICHAKVSLAFSEEK
KISELLKTAPNSTKYLKNIVSFGEVSNVQRAEAERHGLSIYSWDQFLKLGEGKHYELPEKKRSDICTIMYTSGTTGDPKG
VLLTNESIIYLLEGVKKLLKTINEELTSKDVYLSYLPLAHIFDRVIEELFIYEAASIGFWRGDVKILVEDIAALKPTIFC
AVPRVLERIYNGLQQKLSDGGFLKKTLFNFAFNYKHNNMVKGKAHEQAAPIFDKIVFKKVKEGLGGRVRLILSGAAPLAA
HIESFLRVVACAHVLQGYGLTESCGGTFVSIPNELQMLGTVGPPVPNVDIRLESVPEMGYDALARKPRGEICIRGKTLFS
GYYKREDLTQEVFIDGWLHTGDVGEWQPDGAMKIIDRKKNIFKLSQGEYVAVENLENIYSHVAAIESVWVYGNSYESYLV
AVVCPSKIQIEHWAKEHNVSGDFETIGQNQKTKEFILGEFNRVAKDKKLKGFELIKGVHLDTVPFDMERDLITPSYKKKR
PQLLKYYQKEIDEMYNKTKN
>Bn_LACS5_XP_013669542.1
MTSQKRFIIEVEAAKEATDGKPSIGPVYRSTFAKDGFPNPIDGIDSCWDIFRTAVEKYPNNRMLGRREIVNNKAGKYEWK
TYKEVYDIVLKLGNSLRSCGIEEGGKCGIYGANCPEWIISMEACNAHGLYCVPFYDTLGSGAVEFIISHAEVSIAFVEEK
KIPELFKTCPNSTKYMKTVVSFGGVKSEQKEEAEKLGLVIHAWDEFLKLGEGKQYDLPVKKKSDICTIMYTSGTTGDPKG
VLMSNESIVTITAGVRHFLAIFNESLTEKDVYISYLPLAHVFDRAVEECIIQVGGSIGFWRGDVKLLIEDLGELKPSIFC
AVPRVLERVYTGLQQKLSVGGFFKKKVFNVAFSYKFGNMKKGQSHVEAAPFCDKLVFNKVKQGLGGNVRIILSGAAPLAS
HIESFLRVVACCHVLQGYGLTESCAGTFVTFPDELDMLGTVGPPVPNVDIRLESVPDMEYDALGSIPRGEICIRGKTLFS
GYHKREDLTKEVLIDGWFHTGDIGEWQPDGSMKIIDRKKNIFKLAQGEYVAVENLENVYGQVEAIDSIWVYGNSFESFLI
AVANPSQQTLERWAAENGVNGDFDSICQNTKARAFLLGELVKTAKERKLKGFEIIRAVHLEPVAFDIERDLLTPTYKKKR
PQLLKYYQNVIDDMYKTAKEGQASVQ
>Bn_LACS6_XP_013684470.1
MDSTSAARRRINAIHSHLVTSSRSSPLLLSSNPTAGEFCLDNGYSVVLPEKLSTGKWHVYRSARSPFKLVSRFPDHPDIA
TLHDNFEHAVHDFRDYKYLGTRVRVDGTVGDYKWMTYGEVGTARTALGSGLVHHGITTGSSVGIYFINRPEWLIVDQACA
SYSYVSVPLYDTLGPDAVKFIVNHANVKAIFCVAETLNSLLSGLSEMPSVRLVVVVGGLNESLPSLPPSAGVKVVSYSVL
LNQGRSNPQPFCPPKPDDVATLCYTSGTTGTPKGVVLTHANLIANVAGSSFSVKFFSSDIYISYLPLAHIYERANQILAV
YFGVAVGFYQGDNMKLLDDLAALRPTVFSSVPRLYNRIYDGITNAVKTSGGLKERLFNAAYNAKKQALLNGKSASPIWDR
LVFNKIKDRLGGRVRFMTSGASPLSPEVLEFLKICFGGRVSEGYGMTETSCVISGMDEGDNLTGHVGSPNPACEVKLVDV
PEMNYTSADEPHPRGEICVRGPIIFRGYYKDEVQTREVIDEDGWLHTGDIGLWLPGGRLKIIDRKKNIFKLAQGEYIAPE
KIENVYAKCRFVGQCFIYGDSFNSSLVAVVSVDPDVLKSWAASEGIKGELRELCNNPRVKAAVLSDMDAVGRESQLRGFE
FAKAVTLVLEPFTLENGLLTPTFKIKRPQAKEYFAEAITNMYKELAASDPTANKAL
>Bn_LACS6_XP_013684474.2
MGSVGSGKSASPIWDRLVFNKIKDRLGGRVRFMTSGASPLSPEVLEFLKICFGGRVSEGYGMTETSCVISGMDEGDNLTG
HVGSPNPACEVKLVDVPEMNYTSADEPHPRGEICVRGPIIFRGYYKDEVQTREVIDEDGWLHTGDIGLWLPGGRLKIIDR
KKNIFKLAQGEYIAPEKIENVYAKCRFVGQCFIYGDSFNSSLVAVVSVDPDVLKSWAASEGIKGDLRELCNNPRVKAAVL
SDMDAVGRESQLRGFEFAKAVTLVLEPFTLENGLLTPTFKIKRPQAKEYFAEAITNMYKELAASDPTANKAL
>Bn_LACS9_XP_013686440.2
MIPYAAGVIVPLALTLLVRNAKKDKKRGVVVDDVGGEPGHTVRNHRFKDPVSSHWEDISTLPELFEISCKSHSDRFFLGT
RRLIAREVETSEDGKVFEKLHLGDYEWKTFGETLEAVCSFASGLVQIGHKSEERVAIFADTREEWFIALQGCFRRNVTVV
TIYSSLGEEALCHSLNETEVTTVICGNKELKKLMDISQQLETVKRVICMDDEFASEASSTWTTTSLSDVQKLGRESPVDP
SFPLSADVAVIMYTSGSTGLPKGVMMTHGNVLATVSAVMTIVPDLGKRDTYMAYLPLAHILELAAESVMATIGSAIGYGS
PLTLTDTSNKIKKGTKGDVTALKPTIMTAVPAILDRVRDGVRKKVDAKGGAAKKLFDFAYARRLSAINGSWFGAWGLEKL
LWDVLVFGKIRAVLGGQLRYLLSGGAPLSGDTQRFINICVGAPIGQGYGLTETCAGGTFSEFDDTSVGRVGAPLPCSFVK
LIDWPEGGYLTSDKPMPRGEIVIGGSNITLGYFKNEEKTKEVYKVDEKGMRWFYTGDIGQFHPDGCLEIIDRKKDIVKLQ
HGEYVSLGKVEAALSISPYVENIMVHADPFYSYCVALVVAAQQTLEGWASKQGIEFTNFEELCAKEQAVKEVYASLVKAA
KQSRLEKFEIPAKIKVLAAPWTPESGLVTAALKLKRDVIRKEFSEELTKLYAS
>Bn_LACS9_XP_013686441.2
MIPYAAGVIVPLALTLLVRNAKKDKKRGVVVDDVGGEPGHTVRNHRFKDPVSSHWEDISTLPELFEISCKSHSDRFFLGT
RRLIAREVETSEDGKVFEKLHLGDYEWKTFGETLEAVCSFASGLVQIGHKSEERVAIFADTREEWFIALQGCFRRNVTVV
TIYSSLGEEALCHSLNETEVTTVICGNKELKKLMDISQQLETVKRVICMDDEFASEASSTWTTTSLSDVQKLGRESPVDP
SFPLSADVAVIMYTSGSTGLPKGVMMTHGNVLATVSAVMTIVPDLGKRDTYMAYLPLAHILELAAESVMATIGSAIGYGS
PLTLTDTSNKIKKGTKGDVTALKPTIMTAVPAILDRVRDGVRKKVDAKGGAAKKLFDFAYARRLSAINGSWFGAWGLEKL
LWDVLVFGKIRAVLGGQLRYLLSGGAPLSGDTQRFINICVGAPIGQGYGLTETCAGGTFSEFDDTSVGRVGAPLPCSFVK
LIDWPEGGYLTSDKPMPRGEIVIGGSNITLGYFKNEEKTKEVYKVDEKGMRWFYTGDIGQFHPDGCLEIIDRKKDIVKLQ
HGEYVSLGKVEAALSISPYVENIMVHADPFYSYCVALVVAAQQTLEGWASKQGIEFTNFEELCAKEQAVKEVYASLVKAA
KQSRLEKFEIPAKIKVLAAPWTPESGLVTAALKLKRDVIRKEFSEELTKLYAS
>Bn_LACS8_XP_013686799.1
MEDPPMASSFLEKSKTSEYGLSTIIAGGVAALLVPVLLSVVLNGSKKGKKRGVPVKVGGEEGYAMRHARGPDLVDVPWPG
ATTMAALFEQACKKYSSNRLLGTREFIDKEIVTSSDGRKFEKLHLGEYRWQSYGEVFERVCNFASGLVGVGHNVDTRVAI
FSDTRAEWFIAFQGCFRQNLTVVTIYASLGEEALIYSLNETQVSTLICDSKQLKKLSAIQSSLKTVKNIIYIEEDGVEVA
SSDVNGLGDITVSSISEVEKLGKERPVEPNFPSKNGVAVIMFTSGSTGLPKGVMITHGNLIATAAGVMKVIPKLNKNDVY
IAYLPLAHVFELEAEIVVFTWGSAIGYGSAMTLTDTSNKVKKGTKGDVSVLNPTLMTAVPAILDRVRDGVLKKVEEKGGM
AKTLFNFAYKRRLAAVNGSWFGAWGLEKMFWDTLVFTKIRAVLGGRIRFMLVGGAPLSPDSQRFINICMGSPIGQGYGLT
ETCAGATFSEWDDPTAGRVGPPLPCGYIKLVSWEEGGYRVSDKPMPRGEIVVGGNSVTAGYFNNQEKTDEVYKVDENGTR
WFYTGDIGRFHPDGCLEVIDRKKDIVKLQHGEYVSLGKVEAALGSSNYVDNIMVHADPMNSYCVALVVPSHGALEKWAEE
AGVKSSDFSELCENGEAVKEVQQSLIKAAKAAKLEKFEIPAKIKLLPEQWTPESGLVTAALKLKREQIKAKFKDELQKLY
A
>Bn_LACS1_XP_013688602.1
MKSFAAKVEDGVRGENGKPSVGPVYRNLLSEKGFPPIDSDITTAWDIFSKSVKKFPDNKMLGWRRIVDEKVGPYMWKTYK
EAYEEVLQIGSALRALGAEPGCRVGIYGVNCPQWIIAMEACAAHTLICVPLYDTLGSGAVDYIVDHAEIDFVFVQETKIK
GLLEPDCKCARRLKAIVSFTNVSEEHNLKASEVGVKTYSWFDFLQMGCEKPEETTPPKPFNICTIMYTSGTSGDPKGVVL
THEAVATYIVGMDLFMDQFEDKMTDEDVYLSFLPLAHILDRMNEEYFFRKGASIGYYHGDLNVLRDDIQELKPTYLAGVP
RVFERIHEGIQKALQELNPRRRFIFNALYKHKLAWLNRGYSHSKASPMADFIAFRKIRDKLGGRIRLLVSGGAPLSTEIE
EFLRVTCCCFVVQGYGLTETLGGTAMGFPDEMCMLGTVGIPAVYNEIRLEEVAEMGYDPLGENPAGEICIRGKCLFSGYY
KNPELTQEVMKDGWFHTGDIGEIQSNGVLKIIDRKKNLIKLSQGEYVALENLENIYGQNSLVQDIWVYGDSFKSMLVAVI
VPNQETVKRWAKELGFTKPFEELCSLSEFQEHIISELKSTAEKNKLRKFEYIKAVTVETKPFDVARDLVTATLKNRRNNL
LKYYQVQVDEMYRKLASKKI
>Bn_LACS6_XP_013693428.2
MDSSSAARRRINSIHSHLVTSSRSSPLIRSNPTAGEFCLDNGYSVALPEKLSTGDWNVYRSARSPFKLVSRFPDHPDIAT
LHDNFEHAVHDFRDYKYLGTRVRVDGTVGDYKWMTYGEVGTARTAIGSGLVHHGITMGSTVGIYFINRPEWLIVDHACSA
YSYVSVPLYDTLGPDAVQFIVNHANVQAIFCVAETLNSLISGLSEMPSVRLVVVVGGLNESLPSLPASAGVKVVSYSVLL
NQGRSKPQPFVPPKPDDVATICYTSGTTGTPKGVVLTHANLISNVAGSSFSVKFFSSDIYISYLPLAHIYERSNQILTVY
FGVAVGFYQGDNMKLLDDLAALRPTVFSSVPRLYNRIYDGINNAVKSSGGLKERLFNAAYNAKKQALLNGKNASGIWDRL
VFNKIKDKLGGRVRFMTSGASPLSPEVMEFMKICFGARVLEGYGMTETACVISGMDEGDNLIGHVGSPNPACEIKLVDVP
EMNYTSADQPNPRGEICVRGPIVFRGYYKDEVQTKEVVDEDGWLHTGDIGLWLPGGRLQIIDRKKNIFKLAQGEYIAPEK
IENVYAKCKFVGQCFIYGDSFNSSLVAVVSVDPDVLKSWAASQGIKHGDPRELCNNPRVKAAVVSDMDAVGREAQLRGFE
FAKAVTLVLEPFTLENGLLTPTLKIKRPQAKEYFAEAITNMYKELAASDPTHR
>Bn_LACS7_XP_013703362.1
MWFYVLSFFLYLYRITSAVKSSGVTKRRLFQLAYNSKKKAILNGRSPSPLWDKLVFNKIKEKLGGRVRFMGSGASPLSPD
VMDFLRVCFGCSVREGYGMTETSCVISSMDEGDNLSGHVGSPNPACEVKLVDVPEMNYTSEDQPYPRGEICVRGPIIFKG
YYKDEEQTKEIMDVDGWLHTGDIGLWLPGGRLKIIDRKKNIFKLAQGEYIAPEKIENVYTKCRFVSQCFIHGDSFNSSLV
AIVAVDPDVMKDWAASEGIKYENLAQLCKDPKVRKAVLAEMDIVGREAQLRGFEFAKAVTLVPEPFTLENGLLTPTFKVK
RPQAKAYFAEAISKMYAEIASSDPVPSKL
>Bn_LACS7_XP_013703926.1
MEFSSPAQRRLQTLRSHLDSSQADDQLSLFLNATASAAPFSNEDSYSVVLPEKLDTGIWNVHRSAKSPTKLFSRFPNHPE
IGTLHDNFVHAVETYPDNKYLGTRARPDGTIGEYTWMTYAETASARQAIGSGLIYNGINHGACVGLYFINRPEWLVVDHA
CAAYSFISVPLYDTLGPDAVKFVVNHATLQAIFCVPQTLNTLLSFLSEIPTIRLVVVVGGADENLPSLPPGSGVKIVSYQ
KLLSQGRSSVHPFSPPKPEDIATICYTSGTTGTPKGAMLSHENLISNVAGSSLSINFLPDDIYISYLPLAHIYERSNQIM
GVYGGVSIGFYQGDIMKLMDDLAVLRPTVFCSVPRLYNRVYDGITSAVKSSGVTKRRLFQLAYNSKKKAILNGRSPSPLW
DKLVFNKIKEKLGGRVRFMGSGASPLSPDVMDFLRVCFGCSVREGYGMTETSCVISSMDEGDNLSGHVGSPNPACEVKLV
DVPEMNYTSEDQPYPRGEICVRGPIIFKGYYKDEEQTKEIMDVDGWLHTGDIGLWLPGGRLKIIDRKKNIFKLAQGEYIA
PEKIENVYTKCRFVSQCFIHGDSFNSSLVAIVAVDPDVMKDWAASEGIKYENLAQLCKDPKVRKAVLAEMDIVGREAQLR
GFEFAKAVTLVPEPFTLENGLLTPTFKVKRPQAKAYFAEAISKMYAEIASSDPVPSKL
>Bn_LACS6_XP_013735920.1
MDSTTAARRRINAIHSHLVTSSRSSPLLLSSNPTAGEFCLDNGYSVVLPEKLSTGKWNVYRSARSPFKLVSRFPDHPDIA
TLHDNFEHAVHDFRDYKYLGTRVRVDGTVGDYKWMTYGEVGTARTALGSGLVHHGITTGSSVGIYFINRPEWLIVDQACA
SYSYVSVPLYDTLGPDAVKFIVNHANVQAIFCVAETLNSLLSGLSEMPSVRLVVVVGGLNESLPSLPPSAGVKVVSYSVL
LNQGRSNPQPFSPPKPDDVATLCYTSGTTGTPKGVVLTHANLIANVAGSSFSVKFFSSDIYISYLPLAHIYERANQILAV
YFGVAVGFYQGDNMKLLDDLAALRPTVFSSVPRLYNRIYDGITNAVKTSGGLKERLFNAAYNAKKQALLNGKSASPIWDR
LVFNKIKDRLGGRVRFMTSGASPLSPEVLEFLKICFGGRVSEGYGMTETSCVISGMDEGDNLTGHVGSPNPACEVKLVDV
PEMNYTSADEPHPRGEICVRGPIIFRGYYKDEVQTREVIDEDGWLHTGDIGLWLPGGRLKIIDRKKNIFKLAQGEYIAPE
KIENVYAKCRFVGQCFIYGDSFNSSLVAVVSVDPDVLKSWAASEGIKGDLRELCNNPRVKAAVLSDMDAVGRESQLRGFE
FAKAVTLVLEPFTLENGLLTPTFKIKRPQAKEYFAEAITNMYKELAASDPTANKAL

>Bn_LACS2_XP_022558050.1
MAAAADHVVIVEEGRQATAEHPSAGPVYRCKYAKDGLLDLPANLDSPWIYSSEAVKQYPNEQMLGRRVTVDSKVGPYTWI
TYREAHDAALRIGSAIRSRGVGPGNYCGIYGSNCPEWIIAMEACMSQGITYVPLYDSLGVNAVEFIINHAEVSLVFVQEK
ALSSILACHKACSSNLKTIVSFGEVSTTQKEEAENQCVSLFSWHEFLLMGNSDKTALPRKQKTDICTIMYTSGTTGEPKG
VILSNAAIMVEVLSIDKMLQVTDRSCDTSDVFFSYLPLAHCYDQVMEIYFLSRGSSVGYWRGDIRYLMDDVHALKPTVFC
GVPRVYDKLYAGVMQKISAGGLIRKKLFDLAYNYKLGNMRKGLSQEEASPRLDRLMFDKIKDALGGRAHMLLSGAAPLPR
HVEEFLRIIPASNLSQGYGLTESCGGSFTTLAGVFSMVGTVGVPMPTVEARLVSVPEMGYEAFSGDVARGEICLRGKSMF
SGYHKRQDLTDQVVINGWFHTGDIGEWQEDGSMKIIDRKKNIFKLSQGEYVAVENLENTYSRCPLIAQIWIYGNSFESFL
VAVVVPERKAIEDWAKLNNQSSPSDFESLCQNLKAQKYFLDELNSTAKQYQLKGFEMLKAVHLEPNLFDIERDLITPTFK
LKRPQLLKHYKSIIDQLYTEAKASRA
>Bn_LACS6_XP_022558650.1
MDSSSAARRRINSIHSHLVTSSRSSPLIRSNPTAGEFCLDNGYSVALPEKLSTGDWNVYRSARSPFKLVSRFPDHPDIAT
LHDNFEHAIHDFRDYKYLGTRVRVDGTVGDYKWMTYGEVGTARTALGSGLVHHGIPSGSTVGIYFINRPEWLIVDHACSA
YSYVSVPLYDTLGPDAVQFIVNHANVQAIFCVAETLNSLLSGLSEMPSVRLVVVVGGLNESLPSLPASAGVKVVSYSVLL
NQGRSKPQPFVPPKPDDVATICYTSGTTGTPKGVVLTHANLISNVAGSSFSVKFFSSDIYISYLPLAHIYERSNQILTVY
FGVAVGFYQGDNMKLLDDLAALRPTVFSSVPRLYNRIYDGITNAVKSSGGLKERLFNAAYNAKKQALLNGKNASAIWDRL
VFNKIKDKLGGRVRFMTSGASPLSPEVMEFMKICFGARVLEGYGMTETACVISGMDEGDNLIGHVGSPNPACEIKLVDVP
EMNYTSADQPNPRGEICVRGPIVFRGYYKDEVQTKEVVDEDGWLHTGDIGLWLPGGRLQIIDRKKNIFKLAQGEYIAPEK
IENVYAKCKFVGQCFIYGDSFNSSLVAVVSVDPDVLKSWAASQGIKHGDPRELCNNPRVKAAVVSDMDTVGREAQLRGFE
FAKAVTLVLEPFTLENGLLTPTLKIKRPQAKEYFAEAITNMYKELAASDPTHR
>Bn_LACS9_XP_022568668.1
MIPYAAGVIVPLALTLLVRNAKKDKKRGVVVDDVGGEPGHTVRNHRFKDPVSSHWEDISTLPELFEISCKSHSDRFFLGT
RRLIAREVETSEDGKVFEKLHLGDYEWKTFGETLEAVCSFASGLVQIGHKSEERVAIFADTREEWFIALQGCFRRNVTVV
TIYSSLGEEALCHSLNETEVTTVICGNKELKKLMDISQQLETVKRVICMDDEFASEASSTWTTTSLSDVQKLGRESPVDP
SFPLSADVAVIMYTSGSTGLPKGVMMTHGNVLATVSAVMTIVPDLGKRDTYMAYLPLAHILELAAESVMATIGSAIGYGS
PLTLTDTSNKIKKGTKGDVTALKPTIMTAVPAILDRVRDGVRKKVDAKGGAAKKLFDFAYARRLSAINGSWFGAWGLEKL
LWDVLVFGKIRAVLGGQLRYLLSGGAPLSGDTQRFINICVGAPIGQGYGLTETCAGGTFSEFDDTSVGRVGAPLPCSFVK
LIDWPEGGYLTSDKPMPRGEIVIGGSNITLGYFKNEEKTKEVYKVDEKGMRWFYTGDIGQFHPDGCLEIIDRKKDIVKLQ
HGEYVSLGKVEAALSISPYVENIMVHADPFYSYCVALVVAAQQTLEGWASKQGIEFTNFEELCAKEQAVKEVYASLVKAA
KQSRLEKFEIPAKIKVLAAPWTPESGLVTAALKLKRDVIRKEFSEELTKLYAS
>Bn_LACS9_XP_022569031.1
MIPYAAGVIVPLALTLLVRNAKKDKKRGVVVDDVGGEPGHTVRNHRFKDPVSSHWEDISTLPELFEISCKSHSDRFFLGT
RRLIAREVETSEDGKVFEKLHLGDYEWKTFGETLEAVCSFASGLVQIGHKSEERVAIFADTREEWFIALQGCFRRNVTVV
TIYSSLGEEALCHSLNETEVTTVICGNKELKKLMDISQQLETVKRVICMDDEFASEASSTWTTTSLSDVQKLGRESPVDP
SFPLSADVAVIMYTSGSTGLPKGVMMTHGNVLATVSAVMTIVPDLGKRDTYMAYLPLAHILELAAESVMATIGSAIGYGS
PLTLTDTSNKIKKGTKGDVTALKPTIMTAVPAILDRVRDGVRKKVDAKGGAAKKLFDFAYARRLSAINGSWFGAWGLEKL
LWDVLVFGKIRAVLGGQLRYLLSGGAPLSGDTQRFINICVGAPIGQGYGLTETCAGGTFSEFDDTSVGRVGAPLPCSFVK
LIDWPEGGYLTSDKPMPRGEIVIGGSNITLGYFKNEEKTKEVYKVDEKGMRWFYTGDIGQFHPDGCLEIIDRKKDIVKLQ
HGEYVSLGKVEAALSISPYVENIMVHADPFYSYCVALVVAAQQTLEGWASKQGIEFTNFEELCAKEQAVKEVYASLVKAA
KQSRLEKFEIPAKIKVLAAPWTPESGLVTAALKLKRDVIRKEFSEDLTKLYAS
>Bn_LACS9_XP_022569032.1
MIPYAAGVIVPLALTLLVRNAKKDKKRGVVVDDVGGEPGHTVRNHRFKDPVSSHWEDISTLPELFEISCKSHSDRFFLGT
RRLIAREVETSEDGKVFEKLHLGDYEWKTFGETLEAVCSFASGLVQIGHKSEERVAIFADTREEWFIALQGCFRRNVTVV
TIYSSLGEEALCHSLNETEVTTVICGNKELKKLMDISQQLETVKRVICMDDEFASEASSTWTTTSLSDVQKLGRESPVDP
SFPLSADVAVIMYTSGSTGLPKGVMMTHGNVLATVSAVMTIVPDLGKRDTYMAYLPLAHILELAAESVMATIGSAIGYGS
PLTLTDTSNKIKKGTKGDVTALKPTIMTAVPAILDRVRDGVRKKVDAKGGAAKKLFDFAYARRLSAINGSWFGAWGLEKL
LWDVLVFGKIRAVLGGQLRYLLSGGAPLSGDTQRFINICVGAPIGQGYGLTETCAGGTFSEFDDTSVGRVGAPLPCSFVK
LIDWPEGGYLTSDKPMPRGEIVIGGSNITLGYFKNEEKTKEVYKVDEKGMRWFYTGDIGQFHPDGCLEIIDRKKDIVKLQ
HGEYVSLGKVEAALSISPYVENIMVHADPFYSYCVALVVAAQQTLEGWASKQGIEFTNFEELCAKEQAVKEVYASLVKAA
KQSRLEKFEIPAKIKVLAAPWTPESGLVTAALKLKRDVIRKEFSEDLTKLYAS
>Ha_LACS4_XP_021972731.1
MEPKKFIVEVEPAIEAKDGRPSMGPVYRSVFAKDGFPPPIDGLDSCWDVFRLSAEKYPDNKMLGTREFVDGKHGKYEWLT
YKQVYDKVIQAGNSIRACGVEPGGKCGIYGVNCAEWIMSMEACNAHGLYCIPLYDTLGANAVEFIICHAEVKIAFVEEKK
IPEVIKAFPKAGEYLKTIVSFGQVTPEQKEQIKNFGSALHSWDEFLSLGKDKNFDLPVKKKTDICTIMYTSGTTGDPKGV
LISNNSIVTLISGVRHFLDCNNESLTANDVYLSFLPLAHIFGRVIEECLIHHGGSIGFWRGDVKLLIEDIGELKPTIFCA
VPRVLERIYSGLQKKINSGSFLQNKLFNLAYSYKLRNMKGGSKHEEASVLSDKLVFTKVKQGLGGRVRIILSGAAPLAPH
VESFLKVVACCHVLQGYGLTETCAGSFVSLPNEMNMVGTVGPPVPNLDARLESVPEMNYDALSSTPRGEICIRGDTLFSG
YYKREDLTKEVLIDGWFHTGDIGEWQPDGSMKVIDRKKNIFKLAQGEYVAVENLENVYGLVPAVDEVWVYGNSFESCLVA
VVNPNKSAIEKWARSSEVSGDFESLCNNPKAKEYILGELNRIGKEKKLKGFEMIKAVELDPVPFDIERDLLTPTLKKKRP
QMLKYYQSKIDDMYKNMNK
>Ha_LACS9_XP_021982865.1
MSAYIVGVLAPLLLTLALRKSNKGKNRGLPADVGGDPGYAIRNHRFTSPVETAWEGIKTLADLFEQACNQHADKNLLGTR
KIISRESEVNQDGRAFEKLHLGDYEWMTYGQVFQVVCSFSSGLMQIGHKSGERVAIFADTREEWFIALQACFRQNVTVVT
MYASLGEEAICHSLNETEVTTVICGNKELKKLIDISGQIDTVERVICMDDEITSNPVLTEGSNWKVFSYSEVKKIGRESP
VEADLPLPADVAVVMYTSGSTGLPKGVMMTHSNVLATVSAVMTIVPCLGVKDVYLAYLPLAHILELAAENLIAAVGSSIG
YGTPLTLTDTSSKIKKGTKGDASALRPTLMASVPAILDRVRDGVRKKVDSAGGLSRTLFNLAYDRRLSAINGSWLGAWGL
EKRLWDFLVFKKVRAILGGRIRFILSGGAPLSADTQRFINICLGAPIGQGYGLTETCAGGTFSEYDDPSVGRVGAPLPCS
YIKLIDWPEGGYLTSDSPMPRGEIVIGGPNVTLGYFKNDEKTKEVYKVDERGLTWFYTGDIGQFHKDGCLEIIDRKKDIV
KLQHGEYVSLGKVEAALSVSPYVDNIMVHANSFHSYCVALVVASQSAVESWALQKGIEFDDFASLCEMEETLKEVYASLL
KAAKTGRLEKFEIPAKIKLLSEAWTPESGLVTAALKLKREVIRKTFLEELEKFYQS
>Ha_LACS6_XP_021988617.1
MESKATRRLQTIHNHITSAAAAAGPPPLVQPNHTAGEFFNEQGYSVVLPEKLNTGKWNVYRSIASPLKLITTFPDHPEIR
TLHDNFVYASEAFSDYNYLGTRVRPDGTVGDYKWTTYGEAATARAAIGSGLVAHGIPKGSCIGIYFINRPEWIIVDHACS
AYSYVSVPLYDTLGPDAVKFIVNHSSAQAIFCVPQTLHSLLSFLSEIPSVRLIVVVGGVDELMPSLPSATGVKVVSFSQL
ITQGTSNHYPFCPPKPEDVATICYTSGTTGTPKGAVLSHGNLIANVAGGSLGIRFYPSDVYISYLPLAHIYERTNQIILA
YYGGSAGFYQGDNLKLLDDMALLKPTIFCSVPRLYNRVYDGIMNAVKSSGGLREKLFNAAYNAKRQALIKGKNASPMWDR
LVFDKIKAKLGGRVRFMVSGASPLSADVMDFLKVCFGCPVSEGYGMTESSCVITFMNVNDVTSGHVGAPNAACEVKLVDV
PEMNYTSYDQPYPRGEICVRGPIVFQGYYKDEVQTREVIDEEGWLHTGDIGLWSPGGRLKIIDRKKNIFKLAQGEYIAPE
KIENVYAKCKFVAQCFVYGDSFNSFLVAIVCVDPDMLKAWAAKEGIKFESLEQLCNDPRARKAVLADMDAVGKEAQLRGF
EFARSVTLVAEPFTMENGLLTPTFKVKRPQAKAHFAKAIADMYEEVAASESSGKRVL
>Ha_LACS2_XP_021989539.1
MSLYTVKVEDSRAAAGDVPSAGPVYRCIYAKDGLMELPPGYDSPWDFFSESAKRNPKNPALGRRQIIDGKAGGYSWLSYQ
DAYNSSIRIASAIRSRSVNPGDRCGIYGPNCPEWIISMEACNSNGITYVPLYDTLGANAVEFIINHAEISLVFVQDNKIP
AILSCLPNCSSNLKTIVSFGNISESQKKEAMEHGVDCFSWEEFASMGNLEDELPAKHKNDICTIMYTSGTTGEPKGVILS
NVAFMSEVLSMHQLLVETDKPGTEEDTYFSFLPLAHIFDQIIETYCIYSGASIGFWQADIRYLIEDLLVLKPTIFCGVPR
VYDRIYTGIMAKILAGGTVKKALFDFAYNYKLRNLEKGIQQDKSAPLLDKLVFDKIKQGFGGRVRLMLSGAAPLPKHVEE
FLRVTCCTVLSQGYGLTESCGGCFTSIANVYSMIGTVGVPMTTIEARLESVPEMGYDALSSVPRGEICLRGNTLFSGYHK
REDLTKDVLVNGWFHTGDIGEWQADGAMKIIDRKKNIFKLSQGEYVAVENIESAYSRCPLVTAIWVYGNSFESFLVAVVV
PDRMAIEEWATKNNESGDYISLCKNPNVRKYVLDELNSEAKNNKLRGFEMLKAVHLEPVPFDFERDLITPTFKLKRQQLL
KYYKDCIDKLYAEAKASKK
>Ha_LACS9_XP_021992725.1
MSAYVVGVLAPLLLTLALRNLKKEKRRGLPADVSGEPGYAIRNYRFTSPVETAWAGIETLADLFEQACKKHGDKNLLGTR
KIISRETEVNQDGRSFEKLHLGDYEWMTYGQVYQVVCNFASGLVQIGHKSGERVAIFADTREEWFIALQACFRRNVTVVT
MYASLGEEAICHSLNETEVTTVICGNKELKKLIDISGQIDTVQRVICMDDEVYSSPFLTDGSSSWKIFPFSEVEEIGREN
AVEADLPLPADVAVVMYTSGSTGLPKGVMMTHGNVLATVSAVMTIVPGLGGNDVYLAYLPLAHILELAAENLIAAVGSSI
GYGSPLTLTDTSSKIKRGTKGDASVLRPTLMAAVPAILDRVRDGVRKKVDSAGGLSKTLFNLAYNRRLSAINGSWLGAWG
LEKLLWNYLVFRKVRAILGGRIRFILSGGAPLSADTQRFINICFGAPIGQGYGLTETCAGGTFSEYDDTSVGRVGAPLPC
SYIKLINWPEGGYLTSDSPMPRGEIVIGGPNVTLGYFKNDEKTKEVYKVDERGLRWFYTGDIGQFHKDGCLEIIDRKKDI
VKLQHGEYVSLGKVEAVLSVSPYVDNIMVYANSFHSYCVAIVVASQSALESWALQKGIKVVDFASLCEMSETVKEVYGSL
VKAAKTGRLEKFEIPAKIKLLPDAWTPESGLVTAALKLKRDIIRKTFSDELAKFYLS
>Ha_LACS6_XP_021999419.1
MALLKPTIFCSVPRLYNRVYDGVMNAVKSSGGLREKLFNAAYNAKRQALLKGKNASPMWDRLVFDKIKAKRGGRVRFMVS
GASPLSANVIDFLKV
>Ha_LACS4_XP_022002076.1
MSQKKFIVQVEPAVAVKDGTPSMGPVYRSVFAKHGFPAPVDGLESCWDIFRLSVEKYPDNPMLGTREFVNGKHGAYKWLT
YKQVYDKVIHVGNAIRSCGVEPEGRCGIYGANCAEWVISMEACNAHGLYCVPLYDTLGADAIEFVICHAEVTIAFADEKK
ICELLKVIPKAREHLKTIVSFGKVTLVQREQVEKFGLAIHSWDQFLSLGDDKNFNLPLKKKSDICTIMYTSGTTSDPKGV
RISNNCMVTLIAGVNHLLDSAQVSLNTNDVYLSFLPLAHIFDRLIEECFFNHGASIGFWRGDVKMLIEDIGELKPTIFCA
VPRVLERIYSGLQQKISAGGFIKRNLFNLAYSYKLRNMNAGIEHSKASPLSDKIIFSKVKQGLGGRVRIILSGGAPLAPH
VEAYLKVVTCSHVLQGYGLTETCGGSFVSMPNEMDMLGTVGPPIPNLDARLVSVPEMNYDALSSKPQGEVCIRGDVLFAG
YHKREDLTKEVLVDGWFHTGDIGEWQPDGSMKIIDRKKNIFKLSQGEYVAVEYLENVYGLVPDIDAVWIYGNSFESCLVG
VVNPHKQAIEHYAETHNISGDFDSLCENPKIKEYILGELNRIGKEKKLKSFESVKTVHLDPVPFDLERDLLTPTFKKKRP
QMLKYYQNVIDNMYKTINKR
>Ha_LACS4_XP_022002078.1
MSSKKFIVQVEPAVTAKDGHPSKGPVYRSVYAKHGFPAPVDGLESCWDIFRLSVEKYPNNPMLGTREFVNGKHGPYKWLT
YKQVYDKVIRVGNAIRACGVEPKGRCGIYGANCAEWVMSMEACNAHGLYCVPLYDTLGADAIEFVICHAEVTIAFVEEKK
ISELIKVIPKAREYLKTIVSFGKVTREQREEVEKFGLKIHSWVDFLSLGDGKNIDMPLKKKSDICTIMYTSGTTGDPKGV
LISNNNMVTLIAGVDHLLDSAKVSLNSQDVYLSFLPLAHIFDRLIEECFISHGASIGFWRGDVKLLIEDIGELKPTIFCA
VPRVLDRIYSGLQQKISAGGFIKRKLFNLAYSHKLRNMNAGKEHSKASPLSDKIVFSKVKQGLGGRVRIILSGAAPLAPH
VEAYLKVVTCSHVLQGYGLTETCAGSFVSLPNEMDMLGTVGPPVPNLDARLVSVPEMNYDALSSKPQGEVCIRGDVLFSG
YHKREDLTKEVLVDGWFHTGDIGEWQPDGSMKIIDRKKNIFKLSQGEYVAVENLENIYGLVPDIDAVWIYGNSFESCLVA
VVNPNQQAIEHYAKTHNISGDFNSLCENPKIKEYIMGELTRIGKEKKLKGFEFMKAIHLDPVPFDMERDLLTPTFKKKRP
QMLKYYQNVIDNMYKTINKK
>Ha_LACS1_XP_022010457.1
MDKQFAVKVENGQKGVNGEPSVGPIYRNLLAKDGFPPLDSDLKTTWDVFRNSVEKYPDNKMLGWREFVDGKWGPYLWKSY
KTVYEEVLNAAAALRASGIGPGCKVGIYGANCPQWIVAMEACNAQSYISVPLYDTLGPGAVNFILDHAEVDVVFVQDKKV
KELLNPDCIHTQRLKLIVCFTSMKEDEKKKADSMGIKSYAWNEFLHMGSKHPSELHTPEPSAICTIMYTSGTSGDPKGVI
ITHENATINIRGVDLFMEQFEDKMTVDDVYLSFLPLAHILDRMIEEYFIRKGASVGFYHGDINALRDDMMELKPTFLAGV
PRVLERIHEGVLKGLEEVNPRRRKIFHLLYNYKLRWMKAGYKQKYASPLADLLAFRKVKNRLGGRIRLIVSGGAPLSSEV
EEFLRVTSCAFVLQGYGMTETCGLATLGFPDEMCMLGTVGSPFVYTDFRLVEVPEMGYDPLSDPPRGEICVKGKTSFSGY
YKNPELTNEVIKDGWFHTGDIGEMQPNGVVKIIDRKKHLIKLSQGEYIALEYLEKVYGITPIIEDIWVYGDSFKSSLVAV
VVPSKEHSEKWAHQNGLKVSYSELCNHTQLREYILSELKSTAERNKLRGFEHIKGVIVEPETFEGEKDLLTATMKKRRDK
LLNRYKAGIDNVYKNLIVTKR
>Ha_LACS1_XP_022010458.1
MDKQFAVKVENGQKGVNGEPSVGPIYRNLLAKDGFPPLDSDLKTTWDVFRNSVEKYPDNKMLGWREFVDGKWGPYLWKSY
KTVYEEVLNAAAALRASGIGPGCKVGIYGANCPQWIVAMEACNAQSYISVPLYDTLGPGAVNFILDHAEVDVVFVQDKKV
KELLNPDCIHTQRLKLIVCFTSMKEDEKKKADSMGIKSYAWNEFLHMGSKHPSELHTPEPSAICTIMYTSGTSGDPKGVI
ITHENATINIRGVDLFMEQFEDKMTVDDVYLSFLPLAHILDRMIEEYFIRKGASVGFYHGDINALRDDMMELKPTFLAGV
PRVLERIHEGVLKGLEEVNPRRRKIFHLLYNYKLRWMKAGYKQKYASPLADLLAFRKVKNRLGGRIRLIVSGGAPLSSEV
EEFLRVTSCAFVLQGYGMTETCGLATLGFPDEMCMLGTVGSPFVYTDFRLVEVPEMGYDPLSDPPRGEICVKGKTSFSGY
YKNPELTNEVIKDGWFHTGDIGEMQPNGVVKIIDRKKHLIKLSQGEYIALEYLEKVYGITPIIEDIWVYGDSFKSSLVAV
VVPSKEHSEKWAHQNGLKVSYSELCNHTQLREYILSELKSTAERNKLRGFEHIKGVIVEPETFEGEKDLLTATMKKRRDK
LLNRYKAGIDNVYKNLIVTKR
>Ha_LACS7_XP_022028175.1
MEDSNSIAGRRLTTIQTHLLPSTDTSNSQIYTNSTAAEFVDDRRYSVVLPEKLNSGKWNVYRSARSPLKLVTRFPHHPEI
ETLHDNFVHAVDTFPDYKYLGSRVRVDGTVGEYKWMTYGETATARSAIGSGLQFHGLSKGACVGLYFINRPEWLVVDHAC
SAYSYVSVPLYDTLGPDAVKYIINHADVQAVFCVPSTLNVLLSFLSEISSVCIIVVVGGIDGHLPSLPATSGVQLISYSK
LISQGHSNLRPFCPPKANDIATICYTSGTTGTPKGVVLTHENLISSVAASTLQIKFNSSDIYVSYLPLAHIYERANQIMS
VYCGIAVGFYQGDNLKLMDDLAVLRPTIFCSVPRLYNRIYAGIVNAVNTSGVLKQRLFNAAYNSKKQALMSGRKPSPIWD
RLVFNKIKAKMGGRVRFLGSGASPLSSDIMDFLKVCFGCPVIEGYGMTETACVITIMDETDNLSGHVGSPNPSCEVKLAD
VPEMNYTSDDQPNPRGEICVRGPSVFQGYYKDEVQTREVIDDEGWLHTGDIGMWLPGGRLKIIDRKKNIFKLAQGEYIAP
DKIENVYAKCKFVAQCFVYGDSFNSSLVAIISIDPDVIKDWAASEGIKYDDLRQLCSDPRAKAAVLAEMDDLGREAQLRG
FEFAKAVTLVPEPFTVENGLLTPTFKVKRPQAKAFFAKEISNMYAELATMDPTLHKPL
>Ha_LACS4_XP_022029215.1
MSSKKFIVEVEPAIEATDGKPSMGPVYRSVFAKDGFPPPIDGLDSCWDVFRLSVEKYPDNRMLGTRELVNGKHGPYVWLT
YKQVYDKVIQVGNAIRACGVEPGGRCGIYGANCAEWVMSMEACNAHGLYCVPLYDTLGAGAVEFIICHAEVTIAFVEEKK
IPELLKTFPAAGEHLKTIVSFGKVTPEQKEQVGNFGVVIHSWEEFLSLGDDKNFDLPLKKKSDICTIMYTSGTTGDPKGV
LISNNSIVTLIAGVRRLLGSANESLDANDVYLSFLPLAHIFDRVIEECFINHGASIGFWRGDVKLLIEDIGELKPTIFCA
VPRVLDRIYSGLQQKIAAGGFLKRNLFNLAYNYKLHNMKSGHKHSEASPLSDKIVFSKVKQGLGGNVRIILSGAAPLAPH
VEAYLKVVACSHVLQGYGLTETCAGTFVSLPNEMDMLGTVGPPVPNLDARLESVFEMNYDALNPNKPQGEICIRGDVLFS
GYYKREDLTKEVLVDGWFHTGDIGEWQPDGSMKIIDRKKNIFKLSQGEYVAVENLENVYGLVSDIDAVWIYGNSFESCLV
AVANPNKQAVERYAETHNISGDFESLCENPKIKEYILGELTRIGKEKKLKGFEFVKAVHLDPVPFDMERDLLTPTFKKKR
PQMLKYYKDVIDNMYKTINKK
>Ha_LACS1_XP_022034435.1
MDKLQFAVKVEDGRKGDPSVGPVYRNPLAEQSFPPVDSQFKTTWDVFRCAVEKYPNNRMLGWRELENGTWGPYVWKTYKS
VYQEVLHVANAFRASGFQPGCKVGIYGSNCPQWIVAMEACNAQSLICVPLYDTLGAGAVNFILEHAEVDIVFVQDKKVKQ
LLDPDCTHTKRLKAIVCFTSMEDNEKEMAESIGIKTFSWNDFLDMGSKHPSELQTPEPTDICTIMYTSGTNGDPKGVVLT
HENATTNINGVDLFMEQFEDKMTEDDVYLSFLPLAHILDRMIEEYFFRKGASVGFFHGDINALRDDMMELKPTFLAGVPR
VLERIYEGVLKGLEELNPRRRKIFDILYNYKLRWLKAGYKQKDASPFADMLAFSKIKNKLGGRIRLIVSGGAPLSPEVEE
FLRVTSCAFVLQGYGLTETCGLATVAFPDEMCMVGTVGSPFVYTELRLEEVPDMGYDPLAYPPRGEICVRGKAPFAGYYK
NPELTNEVMTDGWFHTGDIGEILPNGALKIIDRKKHLIKLSQGEYVALEHLEKLYAITPIVEDIWVYGDSFKPSLVAVVV
VNHDHAERWAHKNGHKATLFELCKLSQLQDYILSELKSTAERNKLRGFETIKRVILEAETFEGEKGFLTPTMKKKRDRLL
NYYKVEIELLYKNLGGNKS
>Ha_LACS8_XP_022036256.1
MADTEGSEQMDVGGSLSTFMKDKSYGAAIAVLFAVAVPLVLSSMFVGKKKVKQRGVPVEVGGEPGFGMRNVRSKKLVDVP
WEGATTMAALFEQSCKKHSQHRFLGTRKLIERSFIDGSGGRKFEKLHLGEYEWETFGQVFERVCNFASGLIQLGHDPDTR
IAIFSDTRAEWLIAFEGCFRQNITVVTIYASLGDDALIHSLNETKVSTLICDSKLLKKVASVSSSLETVTNVIYFESDNT
EALSKIGDWQISSFSEVEKMGRNSPVKARLPIKKDIAVIMYTSGSTGLPKGVMMTHGNVVATAAAVMTVIPGIGTNDVYM
AYLPLAHIFELAAETVMITAGSSIGYGSALTLTDTSNKIKKGTMGDATALKPTLMASVPAILDRVRDGVVKKVEEKGGLT
TKLFNIAYQRRLLAVNGSWLGAWGLEKLLWDAIVFKKIQSVLGGKMRFMLCGGAPLAADTQRFINVCIGAPIGQGYGLTE
TCAGAAFSEADDNSVGRVGPPLPCVYIKLVSWDEGGYLTSDKPMPRGEVVVGGYSVTAGYFNNEEKTKEVFKVDESGMRW
FYTGDIGRFHPDGCLEIIDRKKDIVKLQHGEYISLGKVEAALASSKYVENVMLHADPFHSYCVALVVPPHQVLEQWAQNA
GISYKDFADLCDKKESVSEVLQSLNKVAKDAKLDKFEIPAKIKLMPEPWTPESGLVTAALKLKREQLKAKFKDDLQMLYG


>Ha_LACS9_XP_035835469.1
MDYKSNLDMSAYVVGVLAPLLLTLALRNLKKEKRRGLPADVSGEPGYAIRNYRFTSPVETAWAGIETLADLFEQACKKHG
DKNLLGTRKIISRETEVNQDGRSFEKLHLGDYEWMTYGQVYQVVCNFASGLVQIGHKSGERVAIFADTREEWFIALQACF
RRNVTVVTMYASLGEEAICHSLNETEVTTVICGNKELKKLIDISGQIDTVQRVICMDDEVYSSPFLTDGSSSWKIFPFSE
VEEIGRENAVEADLPLPADVAVVMYTSGSTGLPKGVMMTHGNVLATVSAVMTIVPGLGGNDVYLAYLPLAHILELAAENL
IAAVGSSIGYGSPLTLTDTSSKIKRGTKGDASVLRPTLMAAVPAILDRVRDGVRKKVDSAGGLSKTLFNLAYNRRLSAIN
GSWLGAWGLEKLLWNYLVFRKVRAILGGRIRFILSGGAPLSADTQRFINICFGAPIGQGYGLTETCAGGTFSEYDDTSVG
RVGAPLPCSYIKLINWPEGGYLTSDSPMPRGEIVIGGPNVTLGYFKNDEKTKEVYKVDERGLRWFYTGDIGQFHKDGCLE
IIDRKKDIVKLQHGEYVSLGKVEAVLSVSPYVDNIMVYANSFHSYCVAIVVASQSALESWALQKGIKVVDFASLCEMSET
VKEVYGSLVKAAKTGRLEKFEIPAKIKLLPDAWTPESGLVTAALKLKRDIIRKTFSDELAKFYLS

>Ha_LACS7_XP_035843604.1
MDLRVWKVRAEDQYFEPDEMSNPNSIYHKISPWSPNYTLSLFSITQTTATFTNLPIIIKGFSFSNHPNLRFKSQILVIII
EIHPISNGSSLPGVRDFLKVCFGCPVSEGYRMTESSCVITFMNVNDVTSGHVGAPNAACEVKLVDVPEMNCTSYDQPYPR
GEICVRGPIVFQGYYKDEVQTREVIDEEVWLHTGDIGLWSPGGRLKIIDRKKNIFKLAQGEYIAPEKIESVYAKCNFVAQ
CFVYGDNFNSSLVAIVCVDPDMLKAWAAKEGIKFESLEQLCNDPRARKVVLADMDAVEKKAQRWYGFGQFQLAF
>Ah_LACS1_XP_025603953.1
MKTFAAEVEEGREGINGKPCVGPVYRSLLSKNGFPPIDPDLCTAWDIFSMSVRKYPQNRMLGWRKFVDGKVGPYVWNTYK
EVYDQVLHIGSALRACGAEPGSKIGVYGSNCPQWIVAMEACCAHSLVCVPFYDTLGPGAVNFIIDHGEVDFAFVQDKKVK
ELLNPECKSAQRLKAIVCFTSLTEEEKHKATSMGIKPYSWEEFLNMGIEKPSSIEPPQAQTICTIMYTSGTSGDPKGVVL
THENISALVKGLDIFMEQFEEKMTAEDVYLSFLPLAHSLDRTVEEFVFHKGASVGYYHGDVKALSDDLMELKPTLFVGVP
RVFEKIHEGIKKAVEELSPLRRKVFETLYKYKLGWMNKGYKQRKASPLADLLAFRKVKARLGGRIRLIVSGGAPLSPEVE
EFLRVTTCSFVCQGYGLTETCGSTTLAFPDEICMVGTVGPVSVYNEVQLEEVPEMGYNPLGNPPCGEICLRGKTVFTSYY
KNPELTREAIKDGWFHTGDIGELLPNGVLKVIDRKKNLIKLSQGEYIALEHLENIYAVTPIIEDVWVYGNSFKSVLVAVV
VPNQQVTEKWAYSNGHMAPFSQLCTLPQLMNHVLSELKLTAERNKLKGFENVKGVILEPHPFDMERDLVTATMKKRRNNM
LKYYQVAIDQVYRNLNGGKA
>Ah_LACS1_XP_025603954.1
MKTFAAEVEEGREGINGKPCVGPVYRSLLSKNGFPPIDPDLCTAWDIFSMSVRKYPQNRMLGWRKFVDGKVGPYVWNTYK
EVYDQVLHIGSALRACGAEPGSKIGVYGSNCPQWIVAMEACCAHSLVCVPFYDTLGPGAVNFIIDHGEVDFAFVQDKKVK
ELLNPECKSAQRLKAIVCFTSLTEEEKHKATSMGIKPYSWEEFLNMGIEKPSSIEPPQAQTICTIMYTSGTSGDPKGVVL
THENISALVKGLDIFMEQFEEKMTAEDVYLSFLPLAHSLDRTVEEFVFHKGASVGYYHGDVKALSDDLMELKPTLFVGVP
RVFEKIHEGIKKAVEELSPLRRKVFETLYKYKLGWMNKGYKQRKASPLADLLAFRKVKARLGGRIRLIVSGGAPLSPEVE
EFLRVTTCSFVCQGYGLTETCGSTTLAFPDEICMVGTVGPVSVYNEVQLEEVPEMGYNPLGNPPCGEICLRGKTVFTSYY
KNPELTREAIKDGWFHTGDIGELLPNGVLKVIDRKKNLIKLSQGEYIALEHLENIYAVTPIIEDVWVYGNSFKSVLVAVV
VPNQQVTEKWAYSNGHMAPFSQLCTLPQLMNHVLSELKLTAERNKLKGFENVKGVILEPHPFDMERDLVTATMKKRRNNM
LKYYQVAIDQVYRNLNGGKA
>Ah_LACS1_XP_025603955.1
MKTFAAEVEEGREGINGKPCVGPVYRSLLSKNGFPPIDPDLCTAWDIFSMSVRKYPQNRMLGWRKFVDGKVGPYVWNTYK
EVYDQVLHIGSALRACGAEPACCAHSLVCVPFYDTLGPGAVNFIIDHGEVDFAFVQDKKVKELLNPECKSAQRLKAIVCF
TSLTEEEKHKATSMGIKPYSWEEFLNMGIEKPSSIEPPQAQTICTIMYTSGTSGDPKGVVLTHENISALVKGLDIFMEQF
EEKMTAEDVYLSFLPLAHSLDRTVEEFVFHKGASVGYYHGDVKALSDDLMELKPTLFVGVPRVFEKIHEGIKKAVEELSP
LRRKVFETLYKYKLGWMNKGYKQRKASPLADLLAFRKVKARLGGRIRLIVSGGAPLSPEVEEFLRVTTCSFVCQGYGLTE
TCGSTTLAFPDEICMVGTVGPVSVYNEVQLEEVPEMGYNPLGNPPCGEICLRGKTVFTSYYKNPELTREAIKDGWFHTGD
IGELLPNGVLKVIDRKKNLIKLSQGEYIALEHLENIYAVTPIIEDVWVYGNSFKSVLVAVVVPNQQVTEKWAYSNGHMAP
FSQLCTLPQLMNHVLSELKLTAERNKLKGFENVKGVILEPHPFDMERDLVTATMKKRRNNMLKYYQVAIDQVYRNLNGGK
A
>Ah_LACS9_XP_025610258.1
MTPYIAGVVVPLLVTLLVRNASGGGGGRRKRRAVPADVGGQKGLAVRNRRFESLVETSWEGAATLAELFEMTCRRHAERL
LLGTRRLVSREVVTSEDGRTFEKLHLGDYEWLTYAKTFEAVCGFASGLATLGHVREERAAIFADTREEWFIALQGCFRRN
VTVVTIYASLGEEALCHSLNETEVTTVICAQKELKTLVGISGQLDSVKRVICMDDDIPSEASSVEHGWIVTSFANVEKLG
RENPVDADLPHPADVAVIMYTSGSTGLPKGVMMTHANVLATVSAVMTIVPDLGRNDTYLAYLPMAHILELAAENLIAACG
SAIGYGSPLTLTDTSNKIKKGTKGDATVLKPSLMAAVPAILDRVRDGVFKKVNATGGLSKKLFNLAYARRLQAVNGSWLG
AWGLEKALWDFLVFRKVRAILGGRIRFILSGGAPLSGDTQRFINICLGAPIGQGYGLTETCAGGTFSDVDDTSVGRVGPP
LPCSFIKLIDWPEGGYLTKDSPMPRGEIVIGGPNVTLGYFKNEEKTKESYKVDEKGMRWFYSGDIGRFHSDGCLEIIDRK
KDIVKLQHGEYVSLGKVEAALSVSPFVDNIMLHADPIYNYCVALVVVSPSTLEDWASSKGIAYSNLSELCKREDTMKEVH
ASLVKEGKKARLEKFEIPAKIELLPEPWTPESGLVTAALKLKREAIRKAFHEVLLKLYA
>Ah_LACS9_XP_025610259.1
MHLQGCFRRNVTVVTIYASLGEEALCHSLNETEVTTVICAQKELKTLVGISGQLDSVKRVICMDDDIPSEASSVEHGWIV
TSFANVEKLGRENPVDADLPHPADVAVIMYTSGSTGLPKGVMMTHANVLATVSAVMTIVPDLGRNDTYLAYLPMAHILEL
AAENLIAACGSAIGYGSPLTLTDTSNKIKKGTKGDATVLKPSLMAAVPAILDRVRDGVFKKVNATGGLSKKLFNLAYARR
LQAVNGSWLGAWGLEKALWDFLVFRKVRAILGGRIRFILSGGAPLSGDTQRFINICLGAPIGQGYGLTETCAGGTFSDVD
DTSVGRVGPPLPCSFIKLIDWPEGGYLTKDSPMPRGEIVIGGPNVTLGYFKNEEKTKESYKVDEKGMRWFYSGDIGRFHS
DGCLEIIDRKKDIVKLQHGEYVSLGKVEAALSVSPFVDNIMLHADPIYNYCVALVVVSPSTLEDWASSKGIAYSNLSELC
KREDTMKEVHASLVKEGKKARLEKFEIPAKIELLPEPWTPESGLVTAALKLKREAIRKAFHEVLLKLYA
>Ah_LACS9_XP_025612946.1
MKTVIVGFIFPLIFLSLRNRNRNRRHKRQGIYVDVGGEPGFTIRNARFESLVTSAWDGVTTLAELLEHSCKNHGDQIFLG
SRELIARENEVAPDGRSFEKLHLGGYKWLTFRDAFEAVVRFSNGLAELGHSRHERAAIFADTRAEWLLALQGCFRRNVTV
VTIYASLGEEALCHSLNETEVTTLICGSKELKTLAKVRGQLECVKRVICLDDDIPSDTSSALHGWKVLSFAEVQALGGRV
MVEADLPLPADVAVIMYTSGSTGMPKGVMMTHANMVATISAVMRIVPNVGRNDIYLAYLPMAHVLELVAEHIVVAVGGAI
GYGTPLTLTDSSNKIKKGTKGDATVLLPTLLAAVPAIIDRVRYGVLKQVDTKGGLSKKLFDLAYERRLQALNGSWFGAWG
LEAFLWNLFVFRKIRKVLGGHIRLMLSGGAPLSADAQRFINICFSAGIGQGYGLTETCAGGAFSDFDDSSVGHVGPPVPS
SYIKLIDWPEGGYSINDSPMPRGEIVIGGTNVTLGYFKNEEKTRESYKVDERGVRWFYTGDIGRFHADGCLEIIDRKKDI
VKLQHGEYVSLGKVEAALIGSSYVDNVMLHADPFQSYCVALVVASHEALEKWASKQGITYSDISELCKKEEAMKEVYASL
LKEAKNSRLEKFEIPAKIKLLCNPWTPESGLVTAALKIKRESIRKTFDNELKELYSS
>Ah_LACS8_XP_025618418.1
MANQNAMPSWLKSLNINNIYFMKDHGEYGVVAAIVIGILLPILFSTLFLGKRRGKVRGVPVKVGGEAGYAVRNARKKELV
EVPWKGATTMAHLFEQSCKKYTNNQCLGTRKLIGKDFVTSSDGRKFEKVHLGEYEWETYGQVFARVCNFASGILRFGHNI
DSRVAIFADTRSEWLISLQGCFRQSITVVTIYATLGEDALIHSLNETQVSTLICDSKKLKMLDAISSKLPSIQNIIYFED
EDKDASSGSLGNWKTASFSEVEKLGKESPIEPSFPSKDAIAVVMYTSGSTGLPKGVMITHGNIVATTAAVITVIPNLGTK
DVYLAYLPLAHVFEMAAESVMLATGIAIGYGSPLTLTDTSNKIKKGTKGDVSVLKPTLLTAVPAILDRIREGVVSKVEEK
GGIVKNLFQIAYNRRLAAVKGSWLGAWGIEKLVWDTIVFKKIRLLLGGRIRFMLCGGAPLSGDSQHFINICIGAPIGQGY
GLTETFAGAAFSEWDDDSVGRVGPPLPCAYIKLVSWEEGGYKTSDKPMPRGEVVVGGFSVTGGYFKNQEKTNEVYKVDEN
GLRWFYTGDIGQFHPDGCLEIIDRKKDIVKLQHGEYLSLGKVEAVLSTCNYVDSVMVHADPFHNYCVALIVPSRKSLENW
AQQAGTEYKDFPELCSKTESTNEVLQAINKVAKAGKLQKSEIPAKIKLLPDPWTPESGLVTAALKIKREQLKAKFKDDLK
KLYE
>Ah_LACS1_XP_025618627.1
MLKNFAIKVEEGKEGENGKPCVGPVYRNLLAKNGFPPMDPDFSTTWDIFSVSVKKHPKNRMLGWRKAIDEKFGPYVWKTY
KEVYDDVLHIGSALRASGAEPGSRIGIYGSNCPQWIVAMEACSANSFICVPLYDTLGAGAVNFIIDHAEVDIVFVQDKKV
KELLKPDCISAKRLKAMVCFTSLTEEQNDKAAAIGIKPYSWEEFLHMGKEKPCEIYPPRAQDICTIMYTSGTSGDPKGVV
LSHENIVALVRGMDLFMEQFEDKMTVEDVYLSFLPLAHILDRTIEEYFFRNGASVGYYHGDLNALRDDLMELKPTLFAGV
PRVFEKVYEGIKKAVEELNPFRRAVFGMLYNYKLGWMNKGYKQREASRLADLLAFRKVKARLGGRIRLIISGGAALSPEI
EEFLRVTCCAFVCQGYGLTETCGPTTLGFPDEMCMLGTVGAVSIFNELRLEEVPEMGYNPLATPPCGEICIRGKTVFTGY
HKSPQLTTEAIRDGWFHTGDIGEMLPNGVVKIIDRKKNLIKLSQGEYIALEHLENVYGVTPIVEDIWVYGNSFKSMLIAV
VVPNEEITNKWAHSNGHTASLPKLCSLDQLKKHVLSELKSTADRNKLRGFEHIKGVILDPLPFDMERDLVTATLKKRRNN
MLKYYQEQIDELYQNLAGDKKKL
>Ah_LACS1_XP_025618628.1
MLKNFAIKVEEGKEGENGKPCVGPVYRNLLAKNGFPPMDPDFSTTWDIFSVSVKKHPKNRMLGWRKAIDEKFGPYVWKTY
KEVYDDVLHIGSALRASGAEPGSRIGIYGSNCPQWIVAMEACSANSFICVPLYDTLGAGAVNFIIDHAEVDIVFVQDKKV
KELLKPDCISAKRLKAMVCFTSLTEEQNDKAAAIGIKPYSWEEFLHMGKEKPCEIYPPRAQDICTIMYTSGTSGDPKGVV
LSHENIVALVRGMDLFMEQFEDKMTVEDVYLSFLPLAHILDRTIEEYFFRNGASVGYYHGDLNALRDDLMELKPTLFAGV
PRVFEKVYEGIKKAVEELNPFRRAVFGMLYNYKLGWMNKGYKQREASRLADLLAFRKVKARLGGRIRLIISGGAALSPEI
EEFLRVTCCAFVCQGYGLTETCGPTTLGFPDEMCMLGTVGAVSIFNELRLEEVPEMGYNPLATPPCGEICIRGKTVFTGY
HKSPQLTTEAIRDGWFHTGDIGEMLPNGVVKIIDRKKNLIKLSQGEYIALEHLENVYGVTPIVEDIWVYGNSFKSMLIAV
VVPNEEITNKWAHSNGHTASLPKLCSLDQLKKHVLSELKSTADRNKLRGFEHIKGVILDPLPFDMERDLVTATLKKRRNN
MLKYYQEQIDELYQNLAGDKKKL
>Ah_LACS6_XP_025620320.1
MTKMDPAPAAQRRIKAINNHLTPAASSHRSPSALLQPSPTAAEFALEQGYSVVLPEKLQTGKWNVYRSARHPLQLVTRFP
DNPEIGTLHDNFVHATEVFRDYKYLGTRVRVDGTVGEYKWMTFGEAGAARSAIGSGLIHYGIQKGSCIGLYFINRPEWLI
VDHACSAYSYISVPLYDTLGPDAVKYIVHHAVVQVVFCVPQTLNLLLSYLSEIPTIRLIVVVGGMDDQIPSIPSSSAVKV
ITYSQLFTQGSSNIQPFCPPKPNDVATICYTSGTTGTPKGAVLSHGNFIASVAGSTCTSNEVFGPSDTFLSYLPLAHIYE
RANQVFTVYFGIAVGFYQGDNMKLMDDIAALKPTIFVSVPRLYNRIYAGILTAVKTSGGLKERLFNAAFNAKRQALIHGK
SPSPIWDRLVFNKIKEKLGGRVRLMTSGASPLSPDVMEFLKICFGARVSEGYGMTETTCIISCMDLDDNLCGHVGSANPA
CEIKLVDVPEMNYSSDDQPNPRGEICVRGPIIFQGYYKDEVQTREVIDEEGWLHTGDIGMWLPGGRLKIIDRKKNIFKLA
QGEYIAPEKIENVYVKCKFVGQCFVYGDSFNASLVAIVAVDPDAMKAWAASEGIQHNDLAQLCNDPRTKAAVLADMDAVG
RDAQLRGFEFVKALTLVPEPFTIENGLLTPTFKVKRPQAREYFGKAISDMYDELSRNDPTQKPL
>Ah_LACS2_XP_025625020.1
MAEVYTVKVEEGREASNGKPSVGAVYRCIYAKDSLLQVPPQLHSPWDFFRDSVKRNPNCRMLGRRQKTESKEAGPYAWLT
YQEVYDASIKMGSAMRSLGVNPGDRCGIYGSNCPEWIIAMEACNSHAVTYVPLYDTLGPNAVEFIINHAEVSIAFVQENK
IPSILSCLERCCSNLKTIVSFGSVSSTQKKEAEKFGTCCFTWGKFLHLGSLDCDLPSKNKTDICTIMYTSGTTGDPKGVV
IKNEAFMAEVLSIDQIISLTDRVATEEDVYFSFLPLAHVYDQIMETYCIHKNSSIGFWQGDVRFLLEDIQTLKPTIFCGV
PRVFDRIYAGINNKVSSGGALQSALFHYAYNYKLRNLEKGLPQHKAAPLFDKLVFDKTKQALGGRVRILLSGAAPLPRHV
EEFMRVTSGSTLSQGYGLTESCAGCFTAIGDVYSMTGTVGIPMTTIEARLESVPEMGYDALSSVPRGEICLRGVSLFSGY
HKRQDLTHEVMVDGWFHTGDIGEWQPNGAMKIIDRKKNIFKLSQGEYIAVESIENKYLQCPLITSIWVYGNSFESFLVAV
VVPERKALEDWALEHNLTADYKSLCDNLKARKYLLDNLNSTAQKHQLRGFELLKAVHLEPIPFDMERDLITPTFKLKRPQ
LLKYYKNHIEELYQEAKGTKV
>Ah_LACS5_XP_025636947.1
MEGMRYVVEVEKAREATQGKPSMGPVYRGKYPNDSTTPPIDVLNSCWDIFRSAYEKYPTNTMLGTREIENAKAGRYKWQT
YKEVYEVIQKVGSSIRSCGYGQGVKCGIYGANCPGWIISMEACNAHGLYCVPLYDTLGAGAVEFIICHAEISIAFVEEKK
ISELLKTFPNASKFLKTLVSFGKFTPVQKQQVENLGVKSYSWDEFLQVGENQNFDLPVIKKSDICTIMYTSGTTGDPKGV
LLSNESVLTAVSAILQFLSSCKHSLRNKEVYISYLPLAHIFDRVIEEAMIYVGASIGFWRGDARLLLEDVAELRPTIFCA
VPRVLERVYSGLQNKISAGGFVKQTMFNFAYSYKLNNLMNGVGVEDAAPLFDSLVFSKIKQSLGGRVRILLSGGAPLAKH
VELFLRVVTCSLVIQGYGLTETGAASFAQLLNNFDMLGTVGVPLPYVDACLESVPDMGYDALASTPRGEVCIRGGTLCSG
YHKREDLTNEAIIDGWFHTGDIGEWQPNGNLKIIDRKKNIFKLSQGEYVAVEHLENVYGQSSVLESIWVYGSSFEAYLVA
VINPKKDALERWAEENNITKDYNSLCEDPKAKAYVLAELVNTAKAKKLKGFEFIKAIHLDPVPFDQDRDLITPTFKKKRP
QMHKYYKNNIDEMYKSINNKTSA
>Ah_LACS2_XP_025642247.1
MRMEEAYIVKVEEGKEATHDKPSAGPVYRCIYAKDSLLHLPPHLDSPWQFFRDSASKYPSKAMLGRRQKSESEVDPYKWL
TYQEAYETAIRIGSAMSSRGVNPGDHCGIYGINCPEWIITMEACNSHSVTYVPLYDTLGPNAVEFIINHAQVSIAFVQEN
KIPSILSCLGQCSSNLKTIVSFGNVSTAQKKEAKEHGTSCFSWEEFLQLGNLDCDLPPKKKTDICTIMYTSGTTGEPKGV
ILKNEAFMAEVLSIDQILHLTDKAASEDDVYFSFLPLAHVYDQIMETYCIYRGASIGFWQGDVRYLMEDVQVLKPTIFCG
VPRVFDRVYAGINSKISSGGALRSALFQYAYNYKLGYLEKGLPQDKAAPFFDRLVFDKIKQGLGGRVRLLLSGAAPLPRH
IEEFLRITSGATLAQGYGLTESCGGCFTALGNVFSMMGTVGVPMTTIEARLESVPEMGYDALSGEPRGEICLRGTTLFSG
YHKREDLTEEVMVDGWFHTGDIGEWQPNGAMKIIDRKKNIFKLSQGEYVSVENIENKYLRCPLITSIWVYGNSFESFLVA
VVVPDRKALEDWAVKHNSSTDDFKSLCENLKARKYILDELNSTGQKHQLRGFEMLKAIHLEPAPFDMERDLITPTFKLKR
PQLLKYYKDCIEELYKEAKGTKV
>Ah_LACS4_XP_025653864.1
MAQKRFIVEVEKAKEAEGERPSRGPVYRSLFAKDGFPPPVPGLDNCWDIFRTSAQKYPKNPMLGHREIVDGKPGKYKWKT
YEEVYDLVIKIGNSLRSCGYGEGVKCGIYGANCAEWIISMEAINAHGLYCVPLYDTLGAGAVEFIICHAEVSVSFVEEKK
IPELLKTFPNTTKYLKTLVSFGKVTPEQKQEVEKFGLAIYSWDEFLQVGQNQSFDLPVKKKSDICTIMYTSGTTGDPKGV
LISNESILTLLAGVKRLLESVKEELNDKDVYLSYLPLAHIFDRVIEELFIWHGASIGFWRGDVKLLIEDIGELKPTIFCA
VPRVLDRVYTGLTQKVSAGGFLKQALFNFAYSYKLNNMKKGRKHEEASPLLDKIVFDKVKQGLGGHVRLILSGAAPLSPH
VESYLKVVTCAHVIQGYGLTETCAGTFVSLPHEMDMVGTVGPPVPNVDVCLESVPDMGYDALGSTPRGEICVRGNTLFSG
YYKRDDLTNEVLTDGWFHTGDVGEWQPDGSMKIIDRKKNIFKLSQGEYVAVENLENVYRQLSCIDSIWVYGNSFESFLVA
VANPSKPVLERWAEENGIKIDFDSLCKDSRAKSYILGELTRIAKENKLKGYEFIKDVHLDPVPFDMERDLITPTYKMKRP
QLLKYYKNVIDDMYKSGGKRSA
>Ah_LACS6_XP_025654093.1
MDSAPAQRRLKAIHGHLVSAADSPTAHLRQNPTAGEFFSEQGYSVVLPEKLRTGKWNVYRSSRSPLKLVSRFPDHPEIGT
LHDNFVRSVDTFRDYKYLGTRNRVDGTVGEYKWMTFGEAGTARSAIGSGLIYYGIPKGACVGIYFINRPEWLIVDHACAA
YSYISVPLYDTLGPDAVRYIVNHAAVQVIFCVSQTLNSLLSFLSEIPSVRLIVVVGGIDGHIPSLPSSTGVQVVTYSNLL
NQGSSNLQPFSPPKPDDVATICYTSGTTGTPKGAVLTHANFIANVAGTTMDEKFGPSDVYISYLPLAHIYERTNQVMIVH
FGIAVGFYQGDNLKLMDDLAALRPTIFCSVPRLYNRIYAGILNAVKTSGVLRERLFNAAYNAKRQALLNGKNPSPMWDRL
VFNKIKAKLGGRVRLMVSGASPLSPDIMEFLKICFGGRVTEGYGMTETSCVISCIDEGDNLGGHVGSPNPACEVKLVDVP
EMNYTSDDQPYPRGEICVRGPIIFQGYYKDEAQTREVIDEEGWLHTGDIGTWLPGGRLKIIDRKKNIFKLAQGEYIAPEK
IENVYVKCKFVAQCFVYGDSLNSSLVAVVAVDPDVLKAWAASEGITYNDISQLCNDPRARAAVLADMDAVGQEAQLRGFE
FVKAVTLVPEPFTMENDLLTPTFKIKRPQAKEYFAKAISDMYSELSKTDPNQKTL
>Ah_LACS6_XP_025654094.1
MIISFDTFRDYKYLGTRNRVDGTVGEYKWMTFGEAGTARSAIGSGLIYYGIPKGACVGIYFINRPEWLIVDHACAAYSYI
SVPLYDTLGPDAVRYIVNHAAVQVIFCVSQTLNSLLSFLSEIPSVRLIVVVGGIDGHIPSLPSSTGVQVVTYSNLLNQGS
SNLQPFSPPKPDDVATICYTSGTTGTPKGAVLTHANFIANVAGTTMDEKFGPSDVYISYLPLAHIYERTNQVMIVHFGIA
VGFYQGDNLKLMDDLAALRPTIFCSVPRLYNRIYAGILNAVKTSGVLRERLFNAAYNAKRQALLNGKNPSPMWDRLVFNK
IKAKLGGRVRLMVSGASPLSPDIMEFLKICFGGRVTEGYGMTETSCVISCIDEGDNLGGHVGSPNPACEVKLVDVPEMNY
TSDDQPYPRGEICVRGPIIFQGYYKDEAQTREVIDEEGWLHTGDIGTWLPGGRLKIIDRKKNIFKLAQGEYIAPEKIENV
YVKCKFVAQCFVYGDSLNSSLVAVVAVDPDVLKAWAASEGITYNDISQLCNDPRARAAVLADMDAVGQEAQLRGFEFVKA
VTLVPEPFTMENDLLTPTFKIKRPQAKEYFAKAISDMYSELSKTDPNQKTL

>Ah_LACS1_XP_025662922.1
MKIFAAEVEEGREGINGKPCVGPVYRSLLSKNGFPPIDPDLCTAWDIFSMSVRKYPQNRMLGWRKFVDGKVGPYVWNTYK
EVYDQVLHIGSALRAYGAEPGSKIGVYGSNCPQWIVAMEACCAHSLVCVPFYDTLGPGAVNFIIDHGEVDFAFVQDKKVK
ELLNPECKSAQRLKAIVCFTSLTEEEKHKATSMGIKPYSWEEFLNMGKEKPSSIEPPQAQTICTIMYTSGTSGDPKGVVL
THENISALVKGLDLFMEQFEEKMTAEDVYLSFLPLAHSLDRTVEEFVFHKGASVGYYHGDVKALSDDLMELKPTLFVGVP
RVFEKIHEGIKKAVEELSPLRRKVFETLYKYKLGWMNKGYKQRKASPLADLLAFRKVKARLGGRIRLIVSGGAPLSPEVE
EFLRVTTCSFVCQGYGLTETCGSTTLAFPDEICMVGTVGPVSVYNEVKLEEVPEMGYNPLGNPPCGEICLRGKTVFTSYY
KNPELTREAIKDGWFHTGDIGELLPNGVLKVIDRKKNLIKLSQGEYIALEHLENIYAVTPIIEDVWVYGNSFKSVLVAVV
VPNQQITEKWAYSNGHMAPFSQLCSLPQLMNHVLSELKLTAERNKLKGFENVKGVILEPHPFDMERDLVTATMKKRRNNM
LKYYQVILAAIDQVYRNLNGGKA
>Ah_LACS1_XP_025662923.1
MKIFAAEVEEGREGINGKPCVGPVYRSLLSKNGFPPIDPDLCTAWDIFSMSVRKYPQNRMLGWRKFVDGKVGPYVWNTYK
EVYDQVLHIGSALRAYGAEPGSKIGVYGSNCPQWIVAMEACCAHSLVCVPFYDTLGPGAVNFIIDHGEVDFAFVQDKKVK
ELLNPECKSAQRLKAIVCFTSLTEEEKHKATSMGIKPYSWEEFLNMGKEKPSSIEPPQAQTICTIMYTSGTSGDPKGVVL
THENISALVKGLDLFMEQFEEKMTAEDVYLSFLPLAHSLDRTVEEFVFHKGASVGYYHGDVKALSDDLMELKPTLFVGVP
RVFEKIHEGIKKAVEELSPLRRKVFETLYKYKLGWMNKGYKQRKASPLADLLAFRKVKARLGGRIRLIVSGGAPLSPEVE
EFLRVTTCSFVCQGYGLTETCGSTTLAFPDEICMVGTVGPVSVYNEVKLEEVPEMGYNPLGNPPCGEICLRGKTVFTSYY
KNPELTREAIKDGWFHTGDIGELLPNGVLKVIDRKKNLIKLSQGEYIALEHLENIYAVTPIIEDVWVYGNSFKSVLVAVV
VPNQQITEKWAYSNGHMAPFSQLCSLPQLMNHVLSELKLTAERNKLKGFENVKGVILEPHPFDMERDLVTATMKKRRNNM
LKYYQVILAAIDQVYRNLNGGKA
>Ah_LACS1_XP_025662924.1
MKIFAAEVEEGREGINGKPCVGPVYRSLLSKNGFPPIDPDLCTAWDIFSMSVRKYPQNRMLGWRKFVDGKVGPYVWNTYK
EVYDQVLHIGSALRAYGAEPGSKIGVYGSNCPQWIVAMEACCAHSLVCVPFYDTLGPGAVNFIIDHGEVDFAFVQDKKVK
ELLNPECKSAQRLKAIVCFTSLTEEEKHKATSMGIKPYSWEEFLNMGKEKPSSIEPPQAQTICTIMYTSGTSGDPKGVVL
THENISALVKGLDLFMEQFEEKMTAEDVYLSFLPLAHSLDRTVEEFVFHKGASVGYYHGDVKALSDDLMELKPTLFVGVP
RVFEKIHEGIKKAVEELSPLRRKVFETLYKYKLGWMNKGYKQRKASPLADLLAFRKVKARLGGRIRLIVSGGAPLSPEVE
EFLRVTTCSFVCQGYGLTETCGSTTLAFPDEICMVGTVGPVSVYNEVKLEEVPEMGYNPLGNPPCGEICLRGKTVFTSYY
KNPELTREAIKDGWFHTGDIGELLPNGVLKVIDRKKNLIKLSQGEYIALEHLENIYAVTPIIEDVWVYGNSFKSVLVAVV
VPNQQITEKWAYSNGHMAPFSQLCSLPQLMNHVLSELKLTAERNKLKGFENVKGVILEPHPFDMERDLVTATMKKRRNNM
LKYYQAAIDQVYRNLNGGKA
>Ah_LACS9_XP_025665618.1
MTPYIAGVVVPLLVTLLVRNASGGGGGGRRKRRAVPADVGGEKGLAVRNRRFESLVETSWEGAATLAELFEMTCRRHAER
LLLGTRRLVSREVVTSEDGRTFEKLHLGDYEWLTYAKTFEAVCGFASGLATLGHVREERAAIFADTREEWFIALQGCFRR
NVTVVTIYASLGEEALCHSLNETEVTTVICAQKELKTLVRISGQLDSVKRVICMDDDIPSEASSVEHGWIVTSFANVEKL
GRENPVDADLPHPADVAVIMYTSGSTGLPKGVMMTHANVLATVSAVMTIVPDLGRNDTYLAYLPMAHILELAAENLIAAC
GSAIGYGSPLTLTDTSNKIKKGTKGDATVLKPSLMAAVPAILDRVRDGVFKKVNATGGLSKKLFNLAYARRLQAVNGSWL
GAWGLEKALWDFLVFRKVRAILGGRIRFILSGGAPLSGDTQRFINICLGAPIGQGYGLTETCAGGTFSDVDDTSVGRVGP
PLPCSFIKLIDWPEGGYLTKDSPMPRGEIVIGGPNVTLGYFKNEEKTKESYKVDEKGMRWFYTGDIGRFHSDGCLEIIDR
KKDIVKLQHGEYVSLGKVEAALSVSPFVDNIMLHADPIYNYCVALVVVSPSTLEDWASSKGIAYSKLSELCKREDTMKEV
HASLVKEGKKARLEKFEIPAKIELLPEPWTPESGLVTAALKLKREAIRKAFHEELLKLYA
>Ah_LACS9_XP_025665619.1
MTPYIAGVVVPLLVTLLVRNASGGGGGGRRKRRAVPADVGGEKGLAVRNRRFESLVETSWEGAATLAELFEMTCRRHAER
LLLGTRRLVSREVVTSEDGRTFEKLHLGDYEWLTYAKTFEAVCGFASGLATLGHVREERAAIFADTREEWFIALQGCFRR
NVTVVTIYASLGEEALCHSLNETEVTTVICAQKELKTLVRISGQLDSVKRVICMDDDIPSEASSVEHGWIVTSFANVEKL
GRENPVDADLPHPADVAVIMYTSGSTGLPKGVMMTHANVLATVSAVMTIVPDLGRNDTYLAYLPMAHILELAAENLIAAC
GSAIGYGSPLTLTDTSNKIKKGTKGDATVLKPSLMAAVPAILDRVRDGVFKKVNATGGLSKKLFNLAYARRLQAVNGSWL
GAWGLEKALWDFLVFRKVRAILGGRIRFILSGGAPLSGDTQRFINICLGAPIGQGYGLTETCAGGTFSDVDDTSVGRVGP
PLPCSFIKVDEKGMRWFYTGDIGRFHSDGCLEIIDRKKDIVKLQHGEYVSLGKVEAALSVSPFVDNIMLHADPIYNYCVA
LVVVSPSTLEDWASSKGIAYSKLSELCKREDTMKEVHASLVKEGKKARLEKFEIPAKIELLPEPWTPESGLVTAALKLKR
EAIRKAFHEELLKLYA
>Ah_LACS9_XP_025665620.1
MHLQGCFRRNVTVVTIYASLGEEALCHSLNETEVTTVICAQKELKTLVRISGQLDSVKRVICMDDDIPSEASSVEHGWIV
TSFANVEKLGRENPVDADLPHPADVAVIMYTSGSTGLPKGVMMTHANVLATVSAVMTIVPDLGRNDTYLAYLPMAHILEL
AAENLIAACGSAIGYGSPLTLTDTSNKIKKGTKGDATVLKPSLMAAVPAILDRVRDGVFKKVNATGGLSKKLFNLAYARR
LQAVNGSWLGAWGLEKALWDFLVFRKVRAILGGRIRFILSGGAPLSGDTQRFINICLGAPIGQGYGLTETCAGGTFSDVD
DTSVGRVGPPLPCSFIKLIDWPEGGYLTKDSPMPRGEIVIGGPNVTLGYFKNEEKTKESYKVDEKGMRWFYTGDIGRFHS
DGCLEIIDRKKDIVKLQHGEYVSLGKVEAALSVSPFVDNIMLHADPIYNYCVALVVVSPSTLEDWASSKGIAYSKLSELC
KREDTMKEVHASLVKEGKKARLEKFEIPAKIELLPEPWTPESGLVTAALKLKREAIRKAFHEELLKLYA
>Ah_LACS9_XP_025668534.1
MKTVIVGFIFPLIFLSLRNRNRNRRHKRQGVYVDVGGEPGFTVRNARFESLVTSAWDGVTTLAELLEHSCKNYGDQIFLG
SRELIARENEVAPDGKSFEKLHLGGYKWLTFRDAFEAVVCFSNGLAELGHSRHERAAIFADTRAEWLLALQGCFRRNVTV
VTIYASLGEEALCHSLNETEVTTLICGSKELKTLAKVRGQLECVKRVICLDEDIPSDTSSALHGWRVLSFAEVRALGGRV
MVEADLPLPADVAVIMYTSGSTGMPKGVMMTHANMVATISAVMRIVPNVGRNDIYLAYLPMAHVLELVAEHIVVAVGGAI
GYGSPLTLTDSSNKIKKGTKGDATVLLPTLLAAVPAIIDRVRYGVLKQVDTKGGLSKKLFNLAYERRLQALNGSWFGAWG
LEAFLWNLFVFRKIRKVLGGHIRLMLSGGAPLSADAQRFINICFSAGIGQGYGLTETCAGGAFSDFDDSSVGHVGPPVPS
SYIKLIDWPEGGYSINDSPMPRGEIVIGGTNVTLGYFKNEEKTRESYKVDERGVRWFYTGDIGRFHADGCLEIIDRKKDI
VKLQHGEYVSLGKVEAALIGSSYVDNVMLHADPFHSYCVALVVASHEALEKWASKQGITYSDISELCKKEEAMKEVYASL
LKEAKNSRLEKFEIPAKIKLLCNPWTPESGLVTAALKIKRESIRKTFDNELKELYSS
>Ah_LACS6_XP_025676698.1
MTKMDPAPAAQRRIKAINNHLTPAASSHRSPSALLQPSPTAAEFALEQGYSVVLPEKLQTGKWNVYRSARHPLQLVTRFP
DNPEIGTLHDNFVHATEVFRDYKYLGTRVRVDGTVGEYKWMTFGEAGAARSAIGSGLIHYGIQKGSCIGLYFINRPEWLI
VDHACSAYSYISVPLYDTLGPDAVKYIVHHAVVQVVFCVPQTLNLLLSYLSEIPTIRLIVVVGGMDDQIPSIPSSSAVKV
ITYSQLFTQGSSNIQPFCPPKPNDVATICYTSGTTGTPKGAVLSHGNFIASVAGSTCTSNEVFGPSDTFISYLPLAHIYE
RANQVFTVYYGIAVGFYQGDNMKLIDDIAALKPTIFVSVPRLYNRIYAGILTAVKTSGGLKERLFNAAYNAKRQALIHGK
SPSPIWDRLVFNKIKEKLGGRVRLMTSGASPLSPDVMEFLKICFGARVSEGYGMTETTCIISCMDLDDNLCGHVGSANPA
CEIKLVDVPEMNYSSDDQPNPRGEICVRGPIIFQGYYKDEVQTREVIDEEGWLHTGDIGMWLPGGRLKIIDRKKNIFKLA
QGEYIAPEKIENVYVKCKFVGQCFVYGDSFNASLVAIVAVDPDAMKAWAASEGIQHNDLAQLCNDPRTKAAVLADMDAVG
REAQLRGFEFVKALTLVPEPFTIENGLLTPTFKVKRPQAREYFGKAISDMYDELSRNDPTQKPL
>Ah_LACS6_XP_025676699.1
MTKMDPAPAAQRRIKAINNHLTPAASSHRSPSALLQPSPTAAEFALEQGYSVVLPEKLQTGKWNVYRSARHPLQLVTRFP
DNPEIGTLHDNFVHATEVFRDYKYLGTRVRVDGTVGEYKWMTFGEAGAARSAIGSGLIHYGIQKGSCIGLYFINRPEWLI
VDHACSAYSYISVPLYDTLGPDAVKYIVHHAVVQVVFCVPQTLNLLLSYLSEIPTIRLIVVVGGMDDQIPSIPSSSAVKV
ITYSQLFTQGSSNIQPFCPPKPNDVATICYTSGTTGTPKGAVLSHGNFIASVAGSTCTSNEVFGPSDTFISYLPLAHIYE
RANQVFTVYYGIAVGFYQGDNMKLIDDIAALKPTIFVSVPRLYNRIYAGILTAVKTSGGLKERLFNAAYNAKRQALIHGK
SPSPIWDRLVFNKIKEKLGGRVRLMTSGASPLSPDVMEFLKICFGARVSEGYGMTETTCIISCMDLDDNLCGHVGSANPA
CEIKLVDVPEMNYSSDDQPNPRGEICVRGPIIFQGYYKDEVQTREVIDEEGWLHTGDIGMWLPGGRLKIIDRKKNIFKLA
QGEYIAPEKIENVYVKCKFVGQCFVYGDSFNASLVAIVAVDPDAMKAWAASEGIQHNDLAQLCNDPRTKAAVLADMDAVG
REAQLRGFEFVKALTLVPEPFTIENGLLTPTFKVKRPQAREYFGKAISDMYDELSRNDPTQKPL
>Ah_LACS1_XP_025676753.1
MLKNFATKVEEGKEGENGKPCVGPVYRNLLAKNGFPPMDPDFSTTWDIFSVSVKKHPKNRMLGWRKVIDEKFGPYVWKTY
KEVYDEVLHIGSALRASGAEPGSRIGIYGSNCPQWIVAMEACSANSFICVPLYDTLGAGAVNFIIDHAEVDIVFVQDKKV
KELLKPDCISAKRLKAMVCFTSLTEEQKNKAAAIGIKPYSWEEFLHMGKEKPCEIYPPRAQDICTIMYTSGTSGDPKGVV
LSHENIVALVRGMDLFLEQFEDKMTVEDVYLSFLPLAHILDRTIEEYFFRNGASVGYYHGDLNALRDDLMELKPTLFAGV
PRVFEKVYEGIKKAVDELNPFRRAVFGMLYNYKLGWMNKGYKQREASRLADLLAFRKVKARLGGRVRLIISGGAALSPEI
EEFLRVTCCAFVCQGYGLTETCGPTTLGFPDEMCMLGTVGAVSIFNELRLEEVPEMGYNPLATPPCGEICIRGKTVFTGY
HKSPQLTTEAIRDGWFHTGDIGEMLPNGVVKIIDRKKNLIKLSQGEYIALEHLENVYGVTPIVEDIWVYGNSFKSMLIAV
VVPNEEITNKWAHSNGHITSFPKLCSLDQLKKHVLSELKSTADRNKLRGFEHIKGVILDPLPFDMERDLVTATLKKRRNN
MLKYYQEQIDELYQNLAGDKKKL
>Ah_LACS8_XP_025679748.1
MANQNAMPSWLKSLNINNIYFMKDHGEYGVVAAIVIGILVPILFSTLFLGKRRGKVRGVPVKVGGEAGYAVRNAQEKELV
EVPWKGATTMAHLFEQSCKKYTNNQCLGTRKLIGKDFVTSSDGRKFEKVHLGEYEWETYGQVFARVCNFASGILRFGHNI
DSRVAIFADTRSEWLISLQGCFRQSITVVTIYATLGEDALIHSLNETQVSTLICDSKKLKMLDAISSKLPSIQNIIYFED
EDKDASSGSLGNWKTASFSEVEKLGKESPVEPSFPSKDAIAVVMYTSGSTGLPKGVMITHGNIVATTAAVITVIPNLGTK
DVYLAYLPLAHVFEMAAESVMLATGIAIGYGSPLTLTDTSNKIKKGTKGDVSVLKPTLLTAVPAILDRIREGVVSKVEEK
GGIVKNLFQIAYNRRLAAVKGSWLGAWGIEKLVWDTIVFKKIRLLLGGRIRFMLCGGAPLSGDSQHFINICIGAPIGQGY
GLTETFAGAAFSEWDDDSVGRVGPPLPCAYIKLVSWEEGGYKTSDKPMPRGEVVVGGFSVTGGYFKNQEKTNEVYKVDEN
GLRWFYTGDIGQFHPDGCLEIIDRKKDIVKLQHGEYLSLGKVEAVLSTCNYVDSVMVHADPFHNYCVALIVPSRKSLENW
AQQAGTEYKDFPELCSKTESTNEVLQAINKVAKAGKLQKSEIPAKIKLLPDPWTPESGLVTAALKIKREQLKAKFKDDLK
KLYE
>Ah_LACS2_XP_025683216.1
MAEVYTVKVEEGREASNGKPSVGAVYRCIYAKDSLLQVPPQLHSPWDFFRDSVKRNPNCRMLGRRQKTESKEAGPYAWLT
YQEVYDASIQMGSAMRSLGVNPGDRCGIYGSNCPEWIIAMEACNSHAVTYVPLYDTLGPNAVEFIINHAEVSIAFVQENK
IPSILSCLERCCSNLKTIVSFGSVSSTQKKEAEKFGTCCLTWGEFLHLGSLDCDLPSKKKTDICTIMYTSGTTGDPKGVV
IKNEAFMAEVLSIDQIISLTDRVATEEDVYFSFLPLAHVYDQIMETYCIHKNSSIGFWQGDVRFLLEDIQTLKPTIFCGV
PRVFDRIYAGINNKVSSGGALQSALFHYAYNYKLRNLEKGLPQHKAAPLFDKLVFDKTKQALGGRVRILLSGAAPLPRHV
EEFMRVTSGSTLSQGYGLTESCAGCFTAIGDVYSMTGTVGIPMTTIEARLESVPEMGYDALSGVPRGEICLRGVSLFSGY
HKRQDLTHEVMVDGWFHTGDIGEWQPNGAMKIIDRKKNIFKLSQGEYIAVESIENKYLQCPLITSIWVYGNSFESFLVAV
VVPERKALEDWALEHNLTADYKSLCDNLKARKYILDNLNSTAQKHQLRGFELLKAVHLEPIPFDMERDLITPTFKLKRPQ
LLKYYKNHIEELYKEAKGTKA
>Ah_LACS2_XP_025686383.1
MRMEEAYIVKVEEGREASHDKPSAGPVYRCIYAKDSLLHLPPHLDSPWQFFRDSASKYPSKAMLGRRQKSESEVDPYKWL
TYQEAYETAIRIGSAMSSRGVNPGDHCGIYGINCPEWIITMEACNSHSVTYVPLYDTLGPNAVEFIINHAQVSIAFVQEN
KIPSILSCLGQCSSNLKTIVSFGNVLTAQKKVAEEHGTSCFSWEEFLQLGNLDCDLPPKKKTDICTIMYTSGTTGEPKGV
IIKNEAFMAEVLSIDQILHLTDKAASEDDVYFSFLPLAHVYDQIMETYCIYRGASIGFWQGDVRYLMEDVQVLKPTIFCG
VPRVFDRVYAGINSKISSGGALRSALFQYAYNYKLGYLEKGLPQDKAAPFFDRLVFDKIKQGLGGRVRLLLSGAAPLPRH
IEEFLRITSGATLAQGYGLTESCGGCFTALGNVFSMMGTVGVPMTTIEARLESVPEMGYDALSSEPRGEICLRGTTLFSG
YHKREDLTEEVMVDGWFHTGDIGEWQPNGAMKIIDRKKNIFKLSQGEYVSVENIENKYLRCPLITSIWVYGNSFESFLVA
VVVPDRKALEDWAVKHNSSTDDFKSLCENLKARKYILDELNSTGQKHQLRGFEMLKAIHLEPAPFDMERDLITPTFKLKR
PQLLKYYKDCIEELYKEAKGTKV
>Ah_LACS5_XP_025689149.1
MEGMRYVVEVEKAREATQGKPSMGPVYRGKYQNDSTTPPIDVLNSCWDIFRSAYEKFPTNAMLGTREIENAKAGKYKWQT
YKEVYEVIQKVGSSIRSCGYGQGVKCGIYGANCPGWIISMEACNAHGLYCVPLYDTLGAGAVEFIICHAEISIAFVEEKK
IPELLKTFPNASKFLKTLVSFGKFTPEQKQQVENLGVKSYSWDEFLQVGENQNFDLPVIKKSDICTIMYTSGTTGDPKGV
LLSNESVLIAVSAILQFLSSCKHSLRNKEVYISYLPLAHIFDRVIEEAMIYVGASIGFWRGDARLLLEDVAELKPTIFCA
VPRVLERVYSGLQNKISAGGFVKQTMFNFAYSYKLNNLMNGVGIEDAAPLFDKLVFSKIKQSLGGRVRILLSGGAPLAKH
VELFLRVVTCSLVIQGYGLTETGAASFAQLLNNFDMLGTVGVPLPYVDACLESVPDMGYDALASTPRGEVCIRGGTLCSG
YHKREDLTNEAIIDGWFHTGDIGEWQPNGNLKIIDRKKNIFKLSQGEYVAVEHLENVYGQSSVLESIWVYGSSFEAYLVA
VINPKKDALERWAEENNITKDYNSLCEDPKAKAYVLAELVNTAKAKKLKGFEFIKAIHLDPVPFDQDRDLITPTFKKKRP
QMHKYYKNNIDEMYKSINNKTSA
>Ah_LACS6_XP_025699676.1
MDSAPAQRRLKAIHGHLVSAADSPTAHLCQNPTAGEFFSEQGYSVVLPEKLRTGKWNVYRSSRSPLKLVSRFPDHPEIGT
LHDNFVRSVDTFRDYKYLGTRNRVDGTVGEYKWMTFGEAGTARSAIGSGLIYYGIPKGACVGIYFINRPEWLIVDHACAA
YSYISVPLYDTLGPDAVRYIVNHAAVQVIFCVSQTLNSLLSFLSEIPSVRLIVVVGGIDGHIPSLPSSTGVQVVTYSNLL
NQGSSNLQPFSPPKPDDVATICYTSGTTGTPKGAVLTHANFIANVAGTTMDEKFGPSDVYISYLPLAHIYERTNQVMIVH
FGIAVGFYQGDNLKLMDDLAALRPTIFCSVPRLYNRIYAGILNAVKTSGVLRERLFNAAYNAKRQALLNGKNPSPMWDRL
VFNKIKAKLGGRVRLMVSGASPLSPDIMEFLKICFGGRVTEGYGMTETSCVISCIDEGDNLGGHVGSPNPACEVKLVDVP
EMNYTSDDQPYPRGEICVRGPIIFQGYYKDEAQTREVIDEEGWLHTGDIGTWLPGGRLKIIDRKKNIFKLAQGEYIAPEK
IENVYVKCKFVAQCFVYGDSLNSSLVAVVAVDPDVLKAWAASEGITYNDISQLCNDPRARAAVLADMDAVGQEAQLRGFE
FVKAVTLVPEPFTMENDLLTPTFKIKRPQAKEYFAKAISDMYSELSKTDPNQKTL
>Ah_LACS5_XP_029147499.1
MEGMRYVVEVEKAREATQGKPSMGPVYRGKYPNDSTTPPIDVLNSCWDIFRSAYEKYPTNTMLGTREIENAKAGRYKWQT
YKEVYEVIQKVGSSIRSCGYGQGVKCGIYGANCPGWIISMEACNAHGLYCVPLYDTLGAGAVEFIICHAEISIAFVEEKK
ISELLKTFPNASKFLKTLVSFGKFTPVQKQQVENLGVKSYSWDEFLQVGENQNFDLPVIKKSDICTIMYTSGTTGDPKGV
LLSNESVLTAVSAILQFLSSCKHSLRNKEVYISYLPLAHIFDRVIEEAMIYVGASIGFWRGDARLLLEDVAELRPTIFCA
VPRVLERVYSGLQNKISAGGFVKQTMFNFAYSYKLNNLMNGVGVEDAAPLFDSLVFSKIKQSLGGRVRILLSGGAPLAKH
VELFLRVVTCSLVIQGYGLTETGAASFAQLLNNFDMLGTVGVPLPYVDACLESVPDMGYDALASTPRGEVCIRGGTLCSG
YHKREDLTNEAIIDGWFHTGDIGEWQPNGNLKIIDRKKNIFKLSQGEYVAVEHLENVYGQSSVLESIWVYGSSFEAYLVA
VINPKKDALERWAEENNITKDYNSLCEDPKAKAYVLAELVNTAKAKKVERF
>Ah_LACS4_XP_029148704.1
MWYLWCQLCRVDYKHGGAGAVEFIICHAEVSVSFVEEKKIPELLKTFPNTTKYLKTLVSFGKVTPEQKQEVEKFGLAIYS
WDEFLQVGQNQSFDLPVKKKSDICTIMYTSGTTGDPKGVLISNESILTLLAGVKRLLESVKEELNDKDVYLSYLPLAHIF
DRVIEELFIWHGASIGFWRGDVKLLIEDIGELKPTIFCAVPRVLDRVYTGLTQKVSAGGFLKQALFNFAYSYKLNNMKKG
RKHEEASPLLDKIVFDKVKQGLGGHVRLILSGAAPLSPHVESYLKVVTCAHVIQGYGLTETCAGTFVSLPHEMDMVGTVG
PPVPNVDVCLESVPDMGYDALGSTPRGEICVRGNTLFSGYYKRDDLTNEVLTDGWFHTGDVGEWQPDGSMKIIDRKKNIF
KLSQGEYVAVENLENVYRQLSCIDSIWVYGNSFESFLVAVANPSKPVLERWAEENGIKIDFDSLCKDSRAKSYILGELTR
IAKENKLKGYEFIKDVHLDPVPFDMERDLITPTYKMKRPQLLKYYKNVIDDMYKSGGKRSA

>Ah_LACS1_XP_029149926.1
MSVRKYPQNRMLGWRKFVDGKVGPYVWNTYKEVYDQVLHIGSALRAYGAEPGSKIGVYGSNCPQWIVAMEACCAHSLVCV
PFYDTLGPGAVNFIIDHGEVDFAFVQDKKVKELLNPECKSAQRLKAIVCFTSLTEEEKHKATSMGIKPYSWEEFLNMGKE
KPSSIEPPQAQTICTIMYTSGTSGDPKGVVLTHENISALVKGLDLFMEQFEEKMTAEDVYLSFLPLAHSLDRTVEEFVFH
KGASVGYYHGDVKALSDDLMELKPTLFVGVPRVFEKIHEGIKKAVEELSPLRRKVFETLYKYKLGWMNKGYKQRKASPLA
DLLAFRKVKARLGGRIRLIVSGGAPLSPEVEEFLRVTTCSFVCQGYGLTETCGSTTLAFPDEICMVGTVGPVSVYNEVKL
EEVPEMGYNPLGNPPCGEICLRGKTVFTSYYKNPELTREAIKDGWFHTGDIGELLPNGVLKVIDRKKNLIKLSQGEYIAL
EHLENIYAVTPIIEDVWVYGNSFKSVLVAVVVPNQQITEKWAYSNGHMAPFSQLCSLPQLMNHVLSELKLTAERNKLKGF
ENVKGVILEPHPFDMERDLVTATMKKRRNNMLKYYQVILAAIDQVYRNLNGGKA
>Ah_LACS6_XP_029154163.1
MIISFDTFRDYKYLGTRNRVDGTVGEYKWMTFGEAGTARSAIGSGLIYYGIPKGACVGIYFINRPEWLIVDHACAAYSYI
SVPLYDTLGPDAVRYIVNHAAVQVIFCVSQTLNSLLSFLSEIPSVRLIVVVGGIDGHIPSLPSSTGVQVVTYSNLLNQGS
SNLQPFSPPKPDDVATICYTSGTTGTPKGAVLTHANFIANVAGTTMDEKFGPSDVYISYLPLAHIYERTNQVMIVHFGIA
VGFYQGDNLKLMDDLAALRPTIFCSVPRLYNRIYAGILNAVKTSGVLRERLFNAAYNAKRQALLNGKNPSPMWDRLVFNK
IKAKLGGRVRLMVSGASPLSPDIMEFLKICFGGRVTEGYGMTETSCVISCIDEGDNLGGHVGSPNPACEVKLVDVPEMNY
TSDDQPYPRGEICVRGPIIFQGYYKDEAQTREVIDEEGWLHTGDIGTWLPGGRLKIIDRKKNIFKLAQGEYIAPEKIENV
YVKCKFVAQCFVYGDSLNSSLVAVVAVDPDVLKAWAASEGITYNDISQLCNDPRARAAVLADMDAVGQEAQLRGFEFVKA
VTLVPEPFTMENDLLTPTFKIKRPQAKEYFAKAISDMYSELSKTDPNQKTL
>Gm_LACS4_XP_003517503.1
MAQKRFIIEVEKAKEASEGRPSRGPVYRSLFAKDGFPAPIQGLNSCWDVFRLSVEKYPSNPMLGRREIVDGKPGKYKWLT
YKEVYDQVMKVGNSIRSCGYGEGVKCGIYGANSAEWIMSMQACNAHGLYCVPLYDTLGAGAIEFIICHAEVSIAFAEEKK
IPELLKTFPNATKYLKTIVSFGKVTPEQKQEVENSGLEIYSWDEFLQVGQNQSFDLPIKKRSDICTIMYTSGTTGDPKGV
LISNESIITLLAGVKRLLESVNEQLTEKDVYISYLPLAHIFDRVIEETFIWHGASIGFWRGDVKLLIEDVGELKPTIFCA
VPRVLDRVYSGLTQKISSGGFLKKTLFNFAYSYKLNNMKKGLRHGEASPLLDKIVFDKVKQGLGGRVRLILSGAAPLSAH
VEGYLRVVTCAHVLQGYGLTETCAGTFVSLPNEIEMLGTVGPPVPNVDVCLESVPEMGYDALASTPRGEICVKGKTLFAG
YYKREDLTKEVLIDEWFHTGDIGEWQPNGSMKIIDRKKNIFKLSQGEYVAVENLENIYGQVSSIESIWVYGNSFEAFLVA
VVNPSKQALEHWAQENGISMDFNSLCEDARAKSYIIEELSKIAKEKKLKGFEFIKAVHLDSIPFDMERDLITPTYKKKRP
QLLKYYQNAIDNMYKSGSKPSA
>Gm_LACS1_XP_003518711.1
MKAFSVKVEEGREGKNGNLSVGPVYRNLLSENEFPPMDPDFSTTWDIFCVSVKNHPNNRMLGKRKIVDEKIGPYVWKTYK
EVYDEVLHMSSALRASGAEPGTKIGIYGSNCPEWIVAMEACSAQSFVCVPLYDTLGPGAVNFIIDHAEVDFVFVQDKKVK
ELLNPECKSSKRLKAMVCFTSLTEEEKAKATAIGIKPYSWHDFLHLGKENPKSTFPPQAHDICTIMYTSGTSGDPKGVVL
TNENVTALVRGMDLFMEQFEDKMTVDDVYLSFLPLAHILDRTIEEYFFRKGASVGYYHGDLNALRDDLMELKPTLFAGVP
RVFEKVYEGIKKAVEELNPVRRTVFGMLYNYKLGWMKKGYKHRQASRLADLLAFRKVKARLGGRVRLIISGGAALSPEVE
EFLRVTTCAFVCQGYGLTETCGPTTLGFPDEMCMLGTVGAVSIYNEIMLEEVPEMGYNPLETPPCGEICVRGKTVFTGYY
KNPELTKEAIKDGWFHTGDIGEMLPNGVIKIIDRKKNLVKLSQGEYIALEHLENVYGVTPIVEDIWVYGNSFKSMLVAVV
VPNEEVANKWAYSNGHIASFPILCSLDQLKKYVLSELKLTAERNKLRGFEHIKGVILEPQEFDMERDLVTATLKKKRNKL
LKYYQVEIDELYQSLKGKKA
>Gm_LACS4_XP_003524440.1
MAEKRFIVEVEKATEGGEGRPSMGPVYRSIFADDLLPPPIEGLNTCWDIFRMSVEKYPARKMLGVREIVNGNPGKYKWQT
YKEVYDLVMNVGNSIRACGYGEGVKCGIYGANCPEWIVSMEACNAHGLYCVPLYDTLGAGAVEFIICHAEVSMAFVEEKK
IPELLKTFPNAGKYLKTLVSFGKVTPEQKQEVEEFGLAMYSWDEFLQVGHNQSFDLPVKKKSDVCTIMYTSGTTGDPKGV
LISNESIITLLAGIQQLLKSCNEKLNEKDVYISYLPLAHIFDRVIEEAMIMHGASIGFWRGDVRLLLEDIGELRPTIFVA
VPRVLDRVYNGLTQKISSGSFMKQTMFNFAYSYKLHNMTKGQNHNEASPLFDRIVFNKVKQGLGGNVRIILSGAAPLSRH
VEGFLRVVTCAHILQGYGLTETCAGTFVSLPNEKDMLGTVGPPVPYVDVRLESIPEMGYDALATTPRGEICVRGSTVFTG
YYKREDLTKEVMIDGWFHTGDIGEWLPNGTMKIIDRKKNIFKLSQGEYVAVENLENIYVQASSVESIWVYGNSFESYLVA
IVNPSKQALDKWAEENDITADFNSLCEDSRTKSYIIGELTKIAKDKKLKGFEFIKAVHLDPVPFDMERGLMTPTFKKKRP
ELLKYYQNTIDNMYKTQNTQNKSSA
>Gm_LACS9_XP_003526630.1
MNAYIIGLVVPLLVLLYRSRSSNKRRGIPAEAGGEPGLALRNHRFDSPLSSAWEGVTTLAELFERACREHQERVLLGTRA
LVAREMETSPDGRTFEKLDLGDYQWLTYGKVFESVSSFASGLASLGHRREERVAIFADTRERWFIALQGCFRRNVTVVTM
YSSLGKEALCHSLNETEVTTVICGRKELKSLVNISGQLDSVKRVICMDDDIPSDASSAQHGWKITTFSNVERLGRENPVE
ADLPLSADVAVIMYTSGSTGLPKGVMMTHGNVLATVSSVMIIVPNLGPKDVYLAYLPMAHILELVAENLIAAVGGCIGYG
SPLTLTDTSNKIKKGKQGDSTALMPTVMAAVPAILDRVRDGVLKKVNSKGGLSKKLFHLAYSRRLQAINGCWFGAWGLEK
ALWNFLVFKKVQAILGGRIRFILCGGAPLSGDTQRFINICLGAPIGQGYGLTETCAGGSFSDFDDTSVGRVGPPVPCSYI
KLIDWPEGGYSTSDSPMARGEIVIGGPNVTLGYFKNEEKTKESYKVDERGMRWFYTGDIGRFHKDGCLEIIDRKKDIVKL
QHGEYVSLGKVEAAVSASPFVDNIMLHADPFHSYCVALVVVSHSALEQWASKQGIAYSDLSELCSKEETVKEVHASLVKE
AKTARLEKFEIPAKVKLLSEPWTPESGLVTAALKLKREILRKTFQADLSELYAS
>Gm_LACS2_XP_003530335.1
MPEVYTVKVEEGRPATDAKPSAGPVYRSIYAKDGLLEVPSDFESPWDFFRDSVKRNPNNKMLGRRQKTESKVGSYTWLTY
QDVYDAALKMGSAMRSRGVNPGDRCGIYGSNCPEWIIVMEACNSCAASYVPLYDTLGPNAVEFIINHAEVSIAFVQEKKI
PSILSCLAQCSSNLKTIVSFGSVSTTQKKEAEEHGASCFSWGEFLQLGCLDWDLPSKKKNDICTIMYTSGTTGDPKGVVI
KNEAFMAEVLSVDHIIMLTDRVVGEDDVYFSFLPLAHVYDQIMETYCIYKGSSIGFWQGDVRFLLEDVQALKPTIFCGVP
RVFDRIYAGIKSKVSSAGGLQSTLFQCAYNYKLKSLEKGLPQHKAAPLFDRLVFDKTKLALGGRVRILLSGAAPLPRHVE
EFMRVTSGSTLSQGYGLTESCAGCFTAIGDVYSMTGTVGVPMTTIEARLESVPEMGYDALSNVPRGEICLRGNTLFSGYH
KREDLTKEVMVDGWFHTGDIGEWQSNGAMKIIDRKKNIFKLSQGEYIAVENIENKYLQCPLIASIWVYGNSFESFLVAVV
IPERTVIEDWAKEHNVTDDFKSLCDNLKARKYILDELNSTGQKHQLRGFELLKAIHLEPIPFDMERDLITPTFKLKRPQL
LKYYKDRIDQLYKEAKGAMA
>Gm_LACS6_XP_003535658.1
MDHTPAAQRRLKAIHAHLTATADESPSHLRSNPTAGEFFSEQGYSVVLPEKLQTGKWNVYRSVRSPLQLVTKFPNHPEIG
TLHDNFVRSVDTFRDYKYLGTRVRVDGTVGEYKWITYGEAGTARSAIGSGLIYHGIEKGSSIGLYFINRPEWLIVDHACS
SYSFVSVPLYDTLGPDAVKYIVSHAAVQVIFCVPQTLNLLLSYLSDIPTVRLIVVVGGMDDQIPLVPSSTGVQVITYSKL
LNQGRSNLQLFCPPKPDDIATICYTSGTTGTPKGAILTHGNFIASVAGSTRDQKFGPSDVYISYLPLAHIYERANQVMTV
HFGIAVGFYQGDSMKLMDDIAALRPTVFCSVPRLYNRIYAGIINAVKTSGGLKERLFNAAYNAKRQALLHGKNPSPMWDR
LVFNKIKEKLGGRVRFMASGASPLSPDIMEFLKICFGCRVTEGYGMTESTCIISFIDEGDKLGGHVGSPNLACEIKLVDV
PEMNYTSDDQPNPRGEICVRGPIVFRGYHKDEAQTRDVIDEDGWLHTGDIGTWLPGGRLKIIDRKKNIFKLAQGEYIAPE
KIENVYAKCKFVAQCFVYGDSLNSSLVAVVSVDHDNLKAWAASEGIMYNDLAQLCNDSKVRAAVLAEMDAAGRDAQLRGF
EFVKAVTLVLEPFTLENGLLTPTFKVKRPQAKEYFAKAISDMYNELSRTDVSQKTL
>Gm_LACS1_XP_003535896.1
MKAFSVKVEEGREGKNGNLSVGPVYRNLLSENEFPPMDPDFSTTWDIFCVSVKNHPNNRMLGKRKIVDGKIGPYVWKTYK
EVYDEVLHMSSALRASGSEPGTKIGIYGSNCPEWIVAMEVCSAQSFICVPLYDTLGPGAVNFIIDHAEVDFVFVQDKKVK
ELLNPECKSSKRLKAMVCFTTLTEEEKAKATAIGIKPYSWHEFLHLGKENPKSTFPPQAHDICTIMYTSGTSGDPKGVVL
TYENVTALVRGMDLFMEQFEDKMTVDDVYLSFLPLAHILDRTIEEYFFRKGASVGYYHGDLNALRDDLMELKPTLFAGVP
RVFEKVYEGIKKAVEELNPVRRTVFGMLYNYKLGWMKKGYKHREASRLADLLAFRKVKARLGGRVRLIISGGAALSPEVE
EFLRVTTCAFVCQGYGLTETCGPTTLGFPDEMCMLGTVGAVSIYNEIKLEEVPEMGYNPLETPPCGEICVRGKTVFTAYY
KNPELTKEAIKDGWFHTGDIGEMLPNGVIKIIDRKKNLVKLSQGEYIALEHLENVYGITPIVEDIWVYGNSFKSMLVAVV
VPNEEFANKWAYSNGHIASFPKLCSLDQLKKYVLSELKLTAERNKLRGFEHIKGVILEPHEFDMERDLVTATLKKKRNKL
LKYYQVEIDEIYQSLTGKKA
>Gm_LACS2_XP_003539030.1
MPELYSVKVEEARPATHEKPSAGPVYRCIYAKDALTQLPSHFQSPWQFFRDTTTRCPSNPMLGRRQKSDSKVGPYQWITY
QEAYDAAIRMGSAMRSRGVNPGYRCGIYGSNCPEWIIAMQACNSYAVTYVPLYDTLGPNAVEFIINHAEVSIAFVQDSKI
PSVLSCLDRWSSLKTIVSFGNVSTTQKKEAEELGASCFSWEEFLQMGNIDLDLPPKKKTNICTIMYTSGTTGEPKGVIIK
NEAFMTQVLSIDQILNLTDRVGTEDDVYFSFLPLAHVYDQIMETYCIYKGSSIGFWQGDVGFLMEDILALKPTLFCGVPR
VYDRVYACISSKISSGGALQSTLFQYAYNYKLGYLEKGLPQDKAAPLFDKLVFDKIKQALGGRVRLLLSGAAPLPRHVEE
FLRVTFGATMSQGYGLTESCGGCFTGISNVFSMMGTIGVPMTTIEARLESVPEMGYDALSSEARGEICLRGNTLFSGYHK
HQDLTEEVMVDGWFHTGDIGEWQPNGAMKIIDRKKNIFKLSQGEYVAVENIENKYLQCPLITSIWVHGNSFESFLVAVVV
PERKGLEYWAVKHNSTDDFKSLCENPKARKYILDELNNTGQKHQLRGFELLKAVHLEPIPFDMERDLITPTFKLKRPQLL
KQYKECIDQLYKEAKA
>Gm_LACS2_XP_003540684.1
MPEVYTVKVEEARPATHEKPSAGPVYRCIYAKDALTVLPSHFESPWEFFRDTTTRCPSNPMLGRRQKSDSKVGPYEWITY
QEAYDAAIRMGSAMRSRDVNPGDRCGIYGSNCPEWIIAMEACNSYAVTYVPLYDTLGPNAVEFIINHAEVSIAFVQDNKF
PSVLSCLDRCSSLKTVVSFGNVSTTQKKEAEELGASCFSWEEFLQLGNMDLDLPLKNKTNICTIMYTSGTTGEPKGVIIK
NEAFMTQVLSIDQILNLTDRVGTEDDVYFSFLPLAHVYDQIMETYCIYKGSSIGFWQGDVRFLMEDIQALKPTLFCAVPR
VYDRVYAGISSKISSGGALQSTLFQYAYNYKLGYLEKGLPQDKAAPLFDKLVFDKIKQALGGRVRLLLSGAAPLPRHVEE
FLRVTFGATMSQGYGLTESCGGCFTAISNVFSMMGTIGVPMTTIESRLESVPEMGYDALSSEARGEICLRGNTLFSGYHK
HQDLTEEVMVDGWFHTGDIGEWQPNGAMKIIDRKKNIFKLSQGEYVAVENIENKYLQCPLITSIWVYGNSFESFLVAVVV
PERKALEDWAVKHNSTDDFKSLCENPKARKYILDELNNTGQKHQLRGFELLKAVHLEPIPFDMERDLITPTFKLKRPQLL
KQYKECIDQLYKEAKA
>Gm_LACS8_XP_003542188.1
MDDPKGSSSWLKSLNISDIFGWKGHGEYGALAAIVISILVPVLFSALFFGKKKGKIRGVPVEVGGEECFAVRNARKTELV
EVPWKGAPTMAHLFEQSCNKYTRNQFLGTRKIIQKEFVTSSDGRKFEKLHLGDYEWETYGEVFARVSNFASGLLKLGHNG
DSRVAIFSDTRAEWLIALQGCFRQNVTVVTIYASLGEDALIHSLNETEVSTLICDSKQSKKLDAIRSRLTSLQNVIYFED
DNEEDAFSGSSSGWTIASFSEVEKLGKESPVEPSLPSKNAIAVIMYTSGSTGLPKGVMITHGNIVATTAAVMTVIPNLGS
KDVYLAYLPLAHVFEMAAESVMLAAGCAIGYGSPLTLTDTSNKVKKGTKGDATVLKPTLLTAVPAILDRIRDGVVKKVEQ
KGGLVKNLFHFAYKRRLGAVKGSWLGAWGLEKLMWDTIVFKQIRTALGGQLRFMLCGGAPLSGDSQHFINICMGAPIGQG
YGLTETFAGAAFSEWDDYSVGRVGPPLPCCHIKLVSWEEGGYLTSDKPMPRGEIVVGGFSVTAGYFKNQEKTKEVFKVDE
KGMRWFYTGDIGQFHPDGCLEIIDRKKDIVKLQHGEYISLGKIEAALSSCDHVDNIMVYADPFHNYCVALVVASHQSLEK
WAQQAGIDYQDFPDLCNKPETVTEVLQSISKVAKSAKLEKTEIPAKIKLLPDPWTPESGLVTAALKIKREQLKAKFKDEL
QKLYA
>Gm_LACS9_XP_003542961.1
MTPYIFGVVVPLLVTLIIRNNSNPKRRRGVPVEVGGEPGLAIRNRRFEAPVQSAWEGVATLAELFEEACKTHAERLLLGT
RGVLQREVETGQDGRSFEKLHLGDYDWLSYDRVFDVVSGFASGLACIGHVREERAAIFADTRQEWFMALQGCFRRNVTVV
TMYASLGEEALCYSLNETEVTTVICGKKELRTLVNISGQLDSVKRVICMDDDIPSDASSIAYDWTITSFAEVVKLGRENP
VDADLPLSADVAVIMYTSGSTGLPKGVMMTHGNVLATLSAVMTIVPDIGTKDIYLAYLPMAHILELAAENLMAAVGVPIG
YGSPLTFTDTSNKIKKGTKGDATALRPTLMAAVPAILDRVRDGVFKKVNATGGLPKKLFHLAYARRLQAVNGSWFGAWGL
EKALWDFLVFRKVRAILGGRIRFILSGGAPLSGDTQKFINICLGAPIGQGYGLTETCAGGTFSDVDDTSVGRVGPPLPCS
FIKLIDWPEGGYLINDSPMARGEIVIGGPNVTLGYFKNEEKTKESYKVDERGMRWFYTGDIGRVHPDGCLEIIDRKKDIV
KLQHGEYVSLGKVEAALIVSPFVDNIMVHADPFHSYSVALVVGSQSTLEEWASEKGISSSNFSELCTKEETLKEVHASLV
KEGQKARLEKFEIPAKIKLLSDPWTPESGLVTAALKLKREAIKKTFDEELSELYAS
>Gm_LACS6_XP_003555336.1
MDHTPAAQRRLKAIHAHLTATATADDSPSHLESNTTAGEFFSEQGYSVVLPEKLQTGKWNVYRSVRSPLQLVTKFPNHPE
IGTMHDNFVRSVDTFRDYKYLGTRVRVDGTVGEYKWMTYGEAGTARSAIGSGLIYYGIQKGSSIGLYFINRPEWLIVDHA
CSAYSFVSVPLYDTLGPDAVKYIVSHAVVQVIFCVPETLNLLLSYLSDIPTVRLIVVVGGMDDQIPSVPSSTGVQVITYS
KLLNQGRSNLQPFCPPKPDDIATICYTSGTTGTPKGAILTHGNFIASVAGSTMDEKFGPSDVYISYLPLAHIYERANQVM
TVHFGIAVGFYQGDSMKLMDDIAALRPTVFCSVPRLYNRIYAGITNAVKTSGGLKERLFNAAYNAKRQALLHGKNPSPMW
DRLVFNKIKEKLGGRVRFMASGASPLSPDIMEFLKICFGCRVTEGYGMTESTCVISCIDEGDKLGGHVGSPNLACEIKLV
DVPEMNYTSDDQPNPRGEICVRGPLVFRGYHKDEAQTRDVIDEDGWLHTGDIGTWLPGGRLKIIDRKKNIFKLAQGEYIA
PEKIENVYAKCKFVAQCFVYGDSLNASLVAVVSVDHDNLKAWAASEGIMYNDLAQLCNDPKARAAVLAEMDAAGREAQLR
GFEFVKAVTLVLEPFTLENGLLTPTFKVKRPQAKEYFAKAISDMYSELSRTDTSQKTL
>Gm_LACS2_XP_003555665.1
MPEVYTVKVEEGRLATDGKPSVGPVYRSIYAKDGLLEVPSDFKSPWDFFRDSVKRNPNNNMLGRRQKTESKLGSYTWLTY
QDVYDAAMKMGSAIRSRGVNPGDRCGIYGSNCPEWIIAMEACNSCAVSYVPLYDTLGPNAVEFIINHAEVSIAFVQEKKI
PSVLSCLAQCSSNLKTIVSFGSVSTTQKKEAEGHGASCFSWGEFLQLGCLDWDLPSKKKTDICTIMYTSGTTGDPKGVVI
KNEAFMAEVLSVDHIIMLTDRVAGEDDVYFSFLPLAHVYDQIMETYCISKGSSIGFWQGDVRFLLEDIQELKPTIFCGVP
RVFDRIYAGIKSKVSSAGPLQSTLFQCAYNYKLKYLEKGLPQHKAAPLFDRLVFDKTKLALGGRVRILLSGAAPLPRHVE
EFMRVTSGSTLSQGYGLTESCAGCFTAIGDVYSMTGTVGVPMTTIEARLESVPEMGYDALSNVPRGEICLRGNTLFSGYH
KREDLTKEVMVDGWFHTGDIGEWQSNGAMKIIDRKKNIFKLSQGEYIAVENIENKYLQCPLIASIWVYGNSFESFLVAVV
VPERKAIEDWAKEHNLTDDFKSLCDNLKARKHILDELNSTGQKHQLRGFELLKAIHLEPNPFDIERDLITPTFKLKRPQL
LKYYKDHIDQLYKEAKGAMV
>Gm_LACS8_XP_003556889.1
MVDHGGVPVEVGGEAGYAVRNARKTELVEAPWKEAPTMAHLFEQSCDKYSHNPFLGTRKLIRKEFVTSSDGRKFEKLHLG
NYEWETYGEVFSRVSNFASGLLKLGHSADSRVAIFSDTRAEWLIALQGCFRQNVTVVTIYATLGEDALVYSLNETEVSTL
ICESKLLKKLDAIRSRLTSVQNVIYFEDDSNDEDAFSGSLSNWTIASVSEVEKLGKESPVQPSLPSKNDIAVIMYTSGST
GLPKGVMITHGNIVATTAAVMTIIPNLGSKDVYMAYLPLAHVFEMAAESVMLAVGCAIGYSSILTLTDSSSKIKQGTKGD
ANVLKPTLMAAVPAIVDRIRDGVVKKVEEKGGLVKNLFHFAYQRRLSAVKGSWLGAWGLEKLVWDTIVFKKIRDAIGGRL
RYMLCGGAPLSGDSQHFINVCMGAIIGQAYGLTETFAGAAFSEWYDRKVGRVGPPLPCSYIKLVSWEEGGYLTSDKPMPR
GEIVVGGFSVTAGYFKNQEKTNEVFKVDEHGMRWFYTGDIGQFHPDGCLEIIDRKKDIVKLQHGEYVSLGKVEAALSSCD
YVDNIMVYADPFYDYCVALVVVSYQSLEKWAEQAGIEHRNFSDLCNKPETITEVLQAISKVAKATKLVKSEIPAKIKLLP
DPWTPESGLVTNALKIKREQLKAKFKDDLLKLYA
>Gm_LACS8_XP_003556895.1
MDDPKGSSSWLKILNISDIFGWKDHGEYGALAAIVISILVPVLFSALFFGKKKGKIRGVPVEVGGEECFAVRNARKTELV
EVPWKGAPTMAHLFEQSCNKYTCNRFLGTRKLIQKELVTSSDGRKFEKLHLGDYEWETYGEVFARVSNFASGLLKLGHNE
DSRVAIFSDTRAEWLIALQGCFRQNVTVVTIYASLGEDALIHSLNETEVSTLICDSKQLKKLDAIRSRLISLQNIIYFED
DNEEDAFSGSSSGWTIASFSEVEKLGKESPVEPSLPSKNAIAVIMYTSGSTGLPKGVMITHGNIVATTAAVMTVIPNLGS
KDVYLAYLPLAHVFEMAAESVMLAAGCAIGYGSPLTLTDTSNKVKKGTKGDATVLKPTLLTAVPAILDRIRDGVVKKVEQ
KGGLVKNLFHFAYKRRLAAVKGSWLGAWGLEKLMWDTIVFKQIRSALGGQLRFMLCGGAPLSGDSQHFINICMGAPIGQG
YGLTETFAGAAFSEWDDYSVGRVGPPLPCCYIKLVSWEEGGYLTSDKPMPRGEIVVGGFSVTAGYFKNQEKTNEVFKVDE
KGMRWFYTGDIGQFHPDGCLEIIDRKKDIVKLQHGEYISLGKVEAALSSCDYVDNIMVYADPFHNYCVALVVASQQSLEK
WAQQAGIDYQDFPDLCNKPETVTEVLQSISKVAKSAKLEKTEIPAKIKLLPDPWTPESGLVTAALKIKREQLKAKFKDDL
QKLYA
>Gm_LACS1_XP_006574527.1
MKAFSVKVEEGREGKNGNLSVGPVYRNLLSENEFPPMDPDFSTTWDIFCVSVKNHPNNRMLGKRKIVDEKIGPYVWKTYK
EVYDEVLHMSSALRASGAEPGTKIGIYGSNCPEWIVAMEACSAQSFVCVPLYDTLGPGAVNFIIDHAEVDFVFVQDKKVK
ELLNPECKSSKRLKAMVCFTSLTEEEKAKATAIGIKPYSWHDFLHLGKENPKSTFPPQAHDICTIMYTSGTSGDPKGVVL
TNENVTALVRGMDLFMEQFEDKMTVDDVYLSFLPLAHILDRTIEEYFFRKGASVGYYHGDLNALRDDLMELKPTLFAGVP
RVFEKVYEGIKKAVEELNPVRRTVFGMLYNYKLGWMKKGYKHRQASRLADLLAFRKVKARLGGRVRLIISGGAALSPEVE
EFLRVTTCAFVCQGYGLTETCGPTTLGFPDEMCMLGTVGAVSIYNEIMLEEVPEMGYNPLETPPCGEICVRGKTVFTGYY
KNPELTKEAIKDGWFHTGDIGEMLPNGVIKIIDRKKNLVKLSQGEYIALEHLENVYGVTPIVEDIWVYGNSFKSMLVAVV
VPNEEVANKWAYSNGHIASFPILCSLDQLKKYVLSELKLTAERNKLRGFEHIKGVILEPQEFDMERDLVTATLKKKRNKL
LKYYQVEIDELYQSLKGKKA
>Gm_LACS1_XP_006577175.1
MKSFAAKVEEGREGINGELSIGPVYRNLLSKNQFPPLDPDLSTAWDIFSMAVKKYPKNRMLGWREFVDAKIGPYVWKTYK
EVYDEVLHIGSALRASGAELGSKIGIYGANCPQWIVAMEACCAHSLVCVPLYDTLGPGAVNFIIDHGELDFVFVQDRKVI
HLLNPDCKSAQRLKAMVSFTSLTEEEKDKAISIGIKPYSWQEFLHMGKENPSNISAPQPNNICTIMYTSGTSGDPKGVVL
THENIATFVRGMDLFMEQFEDKMTVEDVYLSFLPLAHILDRTIEEYFFHKGASVGYYHGDLNALRDDLMELKPTLFAGVP
RVFEKVHEGIKKAVEELNPVRRRVFGMLYKHKLGWMNKGYKHCNASPLADLLAFRKVKARLGGRVRLIISGGAPLSSEVE
EFLRVTSCAFVCQGYGLTETCGSTTLAYPDEMCMLGTVGPVSVYNEMRLEEVPEMGYNPLGSPSCGEICLRGKTVFTGYY
KNPELTREAIKDGWFHTGDIAEVQPNGVVKIIDRKKNLIKLSQGEYIALEHLENVYGITPIVEDVWVYGNSFKSALVAVV
VPNEEITKKWAFSNGHIAPFSKLCSLDQLKKHVLSELKVTAERNKLKGFEYIKGVILDPQPFDMERDLVTSTMKKRRNNM
LKYYQVEIDDVYRSLSGDKAKI
>Gm_LACS1_XP_006588558.1
MKAFSVKVEEGREGKNGNLSVGPVYRNLLSENEFPPMDPDFSTTWDIFCVSVKNHPNNRMLGKRKIVDGKIGPYVWKTYK
EVYDEVLHMSSALRASGSEPGTKIGIYGSNCPEWIVAMEVCSAQSFICVPLYDTLGPGAVNFIIDHAEVDFVFVQDKKVK
ELLNPECKSSKRLKAMVCFTTLTEEEKAKATAIGIKPYSWHEFLHLGKENPKSTFPPQAHDICTIMYTSGTSGDPKGVVL
TYENVTALVRGMDLFMEQFEDKMTVDDVYLSFLPLAHILDRTIEEYFFRKGASVGYYHGDLNALRDDLMELKPTLFAGVP
RVFEKVYEGIKKAVEELNPVRRTVFGMLYNYKLGWMKKGYKHREASRLADLLAFRKVKARLGGRVRLIISGGAALSPEVE
EFLRVTTCAFVCQGYGLTETCGPTTLGFPDEMCMLGTVGAVSIYNEIKLEEVPEMGYNPLETPPCGEICVRGKTVFTAYY
KNPELTKEAIKDGWFHTGDIGEMLPNGVIKIIDRKKNLVKLSQGEYIALEHLENVYGITPIVEDIWVYGNSFKSMLVAVV
VPNEEFANKWAYSNGHIASFPKLCSLDQLKKYVLSELKLTAERNKLRGFEHIKGVILEPHEFDMERDLVTATLKKKRNKL
LKYYQVEIDEIYQSLTGKKA
>Gm_LACS1_XP_006588560.1
MKAFSVKVEEGREGKNGNLSVGPVYRNLLSENEFPPMDPDFSTTWDIFCVSVKNHPNNRMLGKRKIVDGKIGPYVWKTYK
EVYDEVLHMSSALRASGSEPGTKIGIYGSNCPEWIVAMEVCSAQSFICVPLYDTLGPGAVNFIIDHAEVDFVFVQDKKVK
ELLNPECKSSKRLKAMVCFTTLTEEEKAKATAIGIKPYSWHEFLHLGKENPKSTFPPQAHDICTIMYTSGTSGDPKGVVL
TYENVTALVRGMDLFMEQFEDKMTVDDVYLSFLPLAHILDRTIEEYFFRKGASVGYYHGDLNALRDDLMELKPTLFAGVP
RVFEKVYEGIKKAVEELNPVRRTVFGMLYNYKLGWMKKGYKHREASRLADLLAFRKVKARLGGRVRLIISGGAALSPEVE
EFLRVTTCAFVCQGYGLTETCGPTTLGFPDEMCMLGTVGAVSIYNEIKLEEVPEMGYNPLETPPCGEICVRGKTVFTAYY
KNPELTKEAIKDGWFHTGDIGEMLPNGVIKIIDRKKNLVKLSQGEYIALEHLENVYGITPIVEDIWVYGNSFKSMLVAVV
VPNEEFANKWAYSNGHIASFPKLCSLDQLKKYVLSELKLTAERNKLRGFEHIKGVILEPHEFDMERDLVTATLKKKRNKL
LKYYQVEIDEIYQSLTGKKA
>Gm_LACS4_XP_006590488.1
MAQKRFIIEVERAKEASEGRPSRGPVYRSLFAKDGFPAPIQGLDCCWDVFRLSVEKYPSNPMLGRREIVDGKPGKYKWLT
YKEVYDQVMKVGNSIRSCGYGKGVKCGIYGANSAEWIMSMQACNAHGLYCVPLYDTLGAGAIEFIICHSEISIAFAEEKK
IPELFKTFPNATKYLKTIVSFGKVTPEQKQEVESFGLAIYSWDEFLLVGQTQSFDLPIKKRSDICTIMYTSGTTGDPKGV
LISNESIITLLAGVKRLLESVNEQLTEKDVYISYLPLAHSFDRVIEEIFIWHGASIGFCRGDVKLLIDDVGELKPTIFCA
VPRVLDRVYSGLTHKISSGGFLKKTLFNFAYSYKLNNMKKGLRHGEASPLLDKIVFDKVKQGLGGRVRLILSGAAPLSAH
VEGYLRVVTCAHVLQGYGLTETCAGTFVSLPNEIEMLGTVGPPVPNGDVCLESVPDMGYNALATTPRGEICLKGKTLFAG
YYKCEDLTKEVLIDEWFHTGDIGEWQPNGSMKIIDRKKNIFKLSQGEYVAVENLENIYGQVSSIESIWVYGNSFEAFLVA
VVNPSKQALEHWAQENGISMDFNSLCEDARAKSYILEELSKIAKEKKLKGFEFIKAVHIDPIQFDMERDLITPTYKKKRP
QLLKYYQNAIDNMYKSGGSKPSA
>Gm_LASC4_XP_006590491.1
MKVGNSIRSCGYGKGVKCGIYGANSAEWIMSMQACNAHGLYCVPLYDTLGAGAIEFIICHSEISIAFAEEKKIPELFKTF
PNATKYLKTIVSFGKVTPEQKQEVESFGLAIYSWDEFLLVGQTQSFDLPIKKRSDICTIMYTSGTTGDPKGVLISNESII
TLLAGVKRLLESVNEQLTEKDVYISYLPLAHSFDRVIEEIFIWHGASIGFCRGDVKLLIDDVGELKPTIFCAVPRVLDRV
YSGLTHKISSGGFLKKTLFNFAYSYKLNNMKKGLRHGEASPLLDKIVFDKVKQGLGGRVRLILSGAAPLSAHVEGYLRVV
TCAHVLQGYGLTETCAGTFVSLPNEIEMLGTVGPPVPNGDVCLESVPDMGYNALATTPRGEICLKGKTLFAGYYKCEDLT
KEVLIDEWFHTGDIGEWQPNGSMKIIDRKKNIFKLSQGEYVAVENLENIYGQVSSIESIWVYGNSFEAFLVAVVNPSKQA
LEHWAQENGISMDFNSLCEDARAKSYILEELSKIAKEKKLKGFEFIKAVHIDPIQFDMERDLITPTYKKKRPQLLKYYQN
AIDNMYKSGGSKPSA
>Gm_LASC4_XP_006590492.1
MWYLWCQFCRMDYEHAGAGAIEFIICHSEISIAFAEEKKIPELFKTFPNATKYLKTIVSFGKVTPEQKQEVESFGLAIYS
WDEFLLVGQTQSFDLPIKKRSDICTIMYTSGTTGDPKGVLISNESIITLLAGVKRLLESVNEQLTEKDVYISYLPLAHSF
DRVIEEIFIWHGASIGFCRGDVKLLIDDVGELKPTIFCAVPRVLDRVYSGLTHKISSGGFLKKTLFNFAYSYKLNNMKKG
LRHGEASPLLDKIVFDKVKQGLGGRVRLILSGAAPLSAHVEGYLRVVTCAHVLQGYGLTETCAGTFVSLPNEIEMLGTVG
PPVPNGDVCLESVPDMGYNALATTPRGEICLKGKTLFAGYYKCEDLTKEVLIDEWFHTGDIGEWQPNGSMKIIDRKKNIF
KLSQGEYVAVENLENIYGQVSSIESIWVYGNSFEAFLVAVVNPSKQALEHWAQENGISMDFNSLCEDARAKSYILEELSK
IAKEKKLKGFEFIKAVHIDPIQFDMERDLITPTYKKKRPQLLKYYQNAIDNMYKSGGSKPSA
>Gm_LACS1_XP_006604750.1
MKGFAVKVEEGREGTNGELSIGPVYRNLLSKNEFPPLDPDLSTAWDIFSMAVKKYRKNRMLGWREFVDGKIGPYVWKTYE
EVYDEVLHIGSALRASGAEPGSRIGIYGANCPQWIVAMEACCAHNLICVPLYDTLGPGAVNFIIDHGELDFVFVQDKKVI
HLLNPDCKSAQRLKAMVSFTSLTEEEKDKAIAIGIKPYSWEEFLHMGKENPSNISPPQPNSICTIMYTSGTSGDPKGVVL
THENITVFVRGMDLFMEQFEDKMTVEDVYLSFLPLAHILDRTIEEYFFHKGASVGYYHGDLNALRDDLMELKPTLFAGVP
RVFEKVHEGIKKAVEELNPVRRRVFGMLYKHKLGWMNKGYKHCNASPLADLLAFRKVKARLGGRVRLIISGGAPLSSEVE
EFLRVTSCAFVCQGYGLTETCGSTTLAYPDEMCMLGTVGPVSIYNEMRLEEVPEMGYNPLGSPSCGEICLRGKTVFTGYY
KNPELTREAIKDGWFHTGDIAEVQLNGAVKIIDRKKNLIKLSQGEYIALEHLENVYGITPIVEDVWVYGNSFKSALVAVV
VPNEETTKKWAFSNGHMAPFSKLCSLDQLKKHVLSELKMTAERNKLKGFEYIKGVILDPQPFDMERDLVTSTMKKRRNNM
LKYYQVEIDELYRSLRGDKPKI
>Gm_LACS8_XP_006605601.1
MDDPKGSSSWLKILNISDIFGWKDHGEYGALAAIVISILVPVLFSALFFGKKKGKIRGVPVEVGGEECFAVRNARKTELV
EVPWKGAPTMAHLFEQSCNKYTCNRFLGTRKLIQKELVTSSDGRKFEKLHLGDYEWETYGEVFARVSNFASGLLKLGHNE
DSRVAIFSDTRAEWLIALQGCFRQNVTVVTIYASLGEDALIHSLNETEVSTLICDSKQLKKLDAIRSRLISLQNIIYFED
DNEEDAFSGSSSGWTIASFSEVEKLGKESPVEPSLPSKNAIAVIMYTSGSTGLPKGVMITHGNIVATTAAVMTVIPNLGS
KDVYLAYLPLAHVFEMAAESVMLAAGCAIGYGSPLTLTDTSNKVKKGTKGDATVLKPTLLTAVPAILDRIRDGVVKKVEQ
KGGLVKNLFHFAYKRRLAAVKGSWLGAWGLEKLMWDTIVFKQIRSALGGQLRFMLCGGAPLSGDSQHFINICMGAPIGQG
YGLTETFAGAAFSEWDDYSVGRVGPPLPCCYIKLVSWEEGGYLTSDKPMPRGEIVVGGFSVTAGYFKNQEKTNEVFKVDE
KGMRWFYTGDIGQFHPDGCLEIIDRKKDIVKLQHGEYISLGKVEAALSSCDYVDNIMVYADPFHNYCVALVVASQQSLEK
WAQQAGIDYQDFPDLCNKPETVTEVLQSISKVAKSAKLEKTEIPAKIKLLPDPWTPESGLVTAALKIKREQLKAKFKDDL
QKLYA
>Gm_LACS8_XP_006605602.1
MDDPKGSSSWLKILNISDIFGWKDHGEYGALAAIVISILVPVLFSALFFGKKKGKIRGVPVEVGGEECFAVRNARKTELV
EVPWKGAPTMAHLFEQSCNKYTCNRFLGTRKLIQKELVTSSDGRKFEKLHLGDYEWETYGEVFARVSNFASGLLKLGHNE
DSRVAIFSDTRAEWLIALQGCFRQNVTVVTIYASLGEDALIHSLNETEVSTLICDSKQLKKLDAIRSRLISLQNIIYFED
DNEEDAFSGSSSGWTIASFSEVEKLGKESPVEPSLPSKNAIAVIMYTSGSTGLPKGVMITHGNIVATTAAVMTVIPNLGS
KDVYLAYLPLAHVFEMAAESVMLAAGCAIGYGSPLTLTDTSNKVKKGTKGDATVLKPTLLTAVPAILDRIRDGVVKKVEQ
KGGLVKNLFHFAYKRRLAAVKGSWLGAWGLEKLMWDTIVFKQIRSALGGQLRFMLCGGAPLSGDSQHFINICMGAPIGQG
YGLTETFAGAAFSEWDDYSVGRVGPPLPCCYIKLVSWEEGGYLTSDKPMPRGEIVVGGFSVTAGYFKNQEKTNEVFKVDE
KGMRWFYTGDIGQFHPDGCLEIIDRKKDIVKLQHGEYISLGKVEAALSSCDYVDNIMVYADPFHNYCVALVVASQQSLEK
WAQQAGIDYQDFPDLCNKPETVTEVLQSISKVAKSAKLEKTEIPAKIKLLPDPWTPESGLVTAALKIKREQLKAKFKDDL
QKLYA

>Gm_LACS1_XP_040862201.1
MKAFSVKVEEGREGKNGNLSVGPVYRNLLSENEFPPMDPDFSTTWDIFCVSVKNHPNNRMLGKRKIVDGKIGPYVWKTYK
EVYDEVLHMSSALRASGSEPGTKIGIYGSNCPEWIVAMEVCSAQSFICVPLYDTLGPGAVNFIIDHAEVDFVFVQDKKVK
ELLNPECKSSKRLKAMVCFTTLTEEEKAKATAIGIKPYSWHEFLHLGKENPKSTFPPQAHDICTIMYTSGTSGDPKGVVL
TYENVTALVRGMDLFMEQFEDKVNLMTVDDVYLSFLPLAHILDRTIEEYFFRKGASVGYYHGDLNALRDDLMELKPTLFA
GVPRVFEKVYEGIKKAVEELNPVRRTVFGMLYNYKLGWMKKGYKHREASRLADLLAFRKVKARLGGRVRLIISGGAALSP
EVEEFLRVTTCAFVCQGYGLTETCGPTTLGFPDEMCMLGTVGAVSIYNEIKLEEVPEMGYNPLETPPCGEICVRGKTVFT
AYYKNPELTKEAIKDGWFHTGDIGEMLPNGVIKIIDRKKNLVKLSQGEYIALEHLENVYGITPIVEDIWVYGNSFKSMLV
AVVVPNEEFANKWAYSNGHIASFPKLCSLDQLKKYVLSELKLTAERNKLRGFEHIKGVILEPHEFDMERDLVTATLKKKR
NKLLKYYQVEIDEIYQSLTGKKA
>Gm_LACS1_XP_040862203.1
MKAFSVKVEEGREGKNGNLSVGPVYRNLLSENEFPPMDPDFSTTWDIFCVSVKNHPNNRMLGKRKIVDGKIGPYVWKTYK
EVYDEVLHMSSALRASGSEPGTKIGIYGSNCPEWIVAMEVCSAQSFICVPLYDTLGPGAVNFIIDHAEVDFVFVQDKKVK
ELLNPECKSSKRLKAMVCFTTLTEEEKAKATAIGIKPYSWHEFLHLGKENPKSTFPPQAHDICTIMYTSGTSGDPKGVVL
TYENVTALVRGMDLFMEQFEDKVNLMTVDDVYLSFLPLAHILDRTIEEYFFRKGASVGYYHGDLNALRDDLMELKPTLFA
GVPRVFEKVYEGIKKAVEELNPVRRTVFGMLYNYKLGWMKKGYKHREASRLADLLAFRKVKARLGGRVRLIISGGAALSP
EVEEFLRVTTCAFVCQGYGLTETCGPTTLGFPDEMCMLGTVGAVSIYNEIKLEEVPEMGYNPLETPPCGEICVRGKTVFT
AYYKNPELTKEAIKDGWFHTGDIGEMLPNGVIKIIDRKKNLVKLSQGEYIALEHLENVYGITPIVEDIWVYGNSFKSMLV
AVVVPNEEFANKWAYSNGHIASFPKLCSLDQLKKYVLSELKLTAERNKLRGFEHIKGVILEPHEFDMERDLVTATLKKKR
NKLLKYYQVEIDEIYQSLTGKKA
>Gm_LACS1_XP_040862204.1
MKAFSVKVEEGREGKNGNLSVGPVYRNLLSENEFPPMDPDFSTTWDIFCVSVKNHPNNRMLGKRKIVDGKIGPYVWKTYK
EVYDEVLHMSSALRASGSEPGTKIGIYGSNCPEWIVAMEVCSAQSFICVPLYDTLGPGAVNFIIDHAEVDFVFVQDKKVK
ELLNPECKSSKRLKAMVCFTTLTEEEKAKATAIGIKPYSWHEFLHLGKENPKSTFPPQAHDICTIMYTSGTSGDPKGVVL
TYENVTALVRGMDLFMEQFEDKVNLMTVDDVYLSFLPLAHILDRTIEEYFFRKGASVGYYHGDLNALRDDLMELKPTLFA
GVPRVFEKVYEGIKKAVEELNPVRRTVFGMLYNYKLGWMKKGYKHREASRLADLLAFRKVKARLGGRVRLIISGGAALSP
EVEEFLRVTTCAFVCQGYGLTETCGPTTLGFPDEMCMLGTVGAVSIYNEIKLEEVPEMGYNPLETPPCGEICVRGKTVFT
AYYKNPELTKEAIKDGWFHTGDIGEMLPNGVIKIIDRKKNLVKLSQGEYIALEHLENVYGITPIVEDIWVYGNSFKSMLV
AVVVPNEEFANKWAYSNGHIASFPKLCSLDQLKKYVLSELKLTAERNKLRGFEHIKGVILEPHEFDMERDLVTATLKKKR
NKLLKYYQVEIDEIYQSLTGKKA
>Gm_LACS4_XP_040862478.1
MAQKRFIIEVERAKEASEGRPSRGPVYRSLFAKDGFPAPIQGLDCCWDVFRLSVEKYPSNPMLGRREIVDGKPGKYKWLT
YKEVYDQVMKVGNSIRSCGYGKGVKCGIYGANSAEWIMSMQACNAHGLYCVPLYDTLGAGAIEFIICHSEISIAFAEEKK
IPELFKTFPNATKYLKTIVSFGKVTPEQKQEVESFGLAIYSWDEFLLVGQTQSFDLPIKKRSDICTIMYTSGTTGDPKGV
LISNESIITLLAGVKRLLESVNEQLTEKDVYISYLPLAHSFDRVIEEIFIWHGASIGFCRGDVKLLIDDVGELKPTIFCA
VPRVLDRVYSGLTHKISSGGFLKKTLFNFAYSYKLNNMKKGLRHGEASPLLDKIVFDKVKQGLGGRVRLILSGAAPLSAH
VEGYLRVVTCAHVLQGYGLTETCAGTFVSLPNEIEMLGTVGPPVPNGDVCLESVPDMGYNALATTPRGEICLKGKTLFAG
YYKCEDLTKEVLIDEWFHTGDIGEWQPNGSMKIIDRKKNIFKLSQGEYVAVENLENIYGQVSSIESIWVYGNSFEAFLVA
VVNPSKQALEHWAQENGISMDFNSLCEDARAKSYILEELSKIAKEKKLCRMVMYLVVERV
>Gm_LACS4_XP_040862479.1
MAQKRFIIEVERAKEASEGRPSRGPVYRSLFAKDGFPAPIQGLDCCWDVFRLSVEKYPSNPMLGRREIVDGKPGKYKWLT
YKEVYDQVMKVGNSIRSCGYGKGVKCGIYGANSAEWIMSMQACNAHGLYCVPLYDTLGAGAIEFIICHSEISIAFAEEKK
IPELFKTFPNATKYLKTIVSFGKVTPEQKQEVESFGLAIYSWDEFLLVGQTQSFDLPIKKRSDICTIMYTSGTTGDPKGV
LISNESIITLLAGVKRLLESVNEQLTEKDVYISYLPLAHSFDRVIEEIFIWHGASIGFCRGDVKLLIDDVGELKPTIFCA
VPRVLDRVYSGLTHKISSGGFLKKTLFNFAYSYKLNNMKKGLRHGEASPLLDKIVFDKVKQGLGGRVRLILSGAAPLSAH
VEGYLRVVTCAHVLQGYGLTETCAGTFVSLPNEIEMLGTVGPPVPNGDVCLESVPDMGYNALATTPRGEICLKGKTLFAG
YYKCEDLTKEVLIDEWFHTGDIGEWQPNGSMKIIDRKKNIFKLSQGEYVAVENLENIYGQVSSIESIWVYGNSFEAFLVA
VVNPSKQALEHWAQENGISMDFNSLCEDARAKSYILEELSKIAKEKKDGDVFGS
>Gm_LASC2_XP_040862638.1
MQACNSYAVTYVPLYDTLGPNAVEFIINHAEVSIAFVQDSKIPSVLSCLDRWSSLKTIVSFGNVSTTQKKEAEELGASCF
SWEEFLQMGNIDLDLPPKKKTNICTIMYTSGTTGEPKGVIIKNEAFMTQVLSIDQILNLTDRVGTEDDVYFSFLPLAHVY
DQIMETYCIYKGSSIGFWQGDVGFLMEDILALKPTLFCGVPRVYDRVYACISSKISSGGALQSTLFQYAYNYKLGYLEKG
LPQDKAAPLFDKLVFDKIKQALGGRVRLLLSGAAPLPRHVEEFLRVTFGATMSQGYGLTESCGGCFTGISNVFSMMGTIG
VPMTTIEARLESVPEMGYDALSSEARGEICLRGNTLFSGYHKHQDLTEEVMVDGWFHTGDIGEWQPNGAMKIIDRKKNIF
KLSQGEYVAVENIENKYLQCPLITSIWVHGNSFESFLVAVVVPERKGLEYWAVKHNSTDDFKSLCENPKARKYILDELNN
TGQKHQLRGFELLKAVHLEPIPFDMERDLITPTFKLKRPQLLKQYKECIDQLYKEAKA
>Gm_LACS1_XP_040868649.1
MKGFAVKVEEGREGTNGELSIGPVYRNLLSKNEFPPLDPDLSTAWDIFSMAVKKYRKNRMLGWREFVDGKIGPYVWKTYE
EVYDEVLHIGSALRASGAEPGSRIGIYGANCPQWIVAMEACCAHNLICVPLYDTLGPGAVNFIIDHGELDFVFVQDKKVI
HLLNPDCKSAQRLKAMVSFTSLTEEEKDKAIAIGIKPYSWEEFLHMGKENPSNISPPQPNSICTIMYTSGTSGDPKGVVL
THENITVFVRGMDLFMEQFEDKMTVEDVYLSFLPLAHILDRTIEEYFFHKGASVGYYHGDLNALRDDLMELKPTLFAGVP
RVFEKVHEGIKKAVEELNPVRRRVFGMLYKHKLGWMNKGYKHCNASPLADLLAFRKVKARLGGRVRLIISGGAPLSSEVE
EFLRVTSCAFVCQGYGLTETCGSTTLAYPDEMCMLGTVGPVSIYNEMRLEEVPEMGYNPLGSPSCGEICLRGKTVFTGYY
KNPELTREAIKDGWFHTGDIAEVQLNGAVKIIDRKKNLIKLSQGEYIALEHLENVYGITPIVEDVWVYGNSFKSALVAVV
VPNEETTKKWAFSNGHMAPFSKLCSLDQLKKHVLSELKMTAERNKLKGFEYIKGVILDPQPFDMERDLVTSTMKKRRNNM
LKYYQVEIDELYRSLRGDKPKI

ISFYVYYYFQNSKRKTDLNCGADTE
>Gm_LACS1_XP_040870120.1
MKSFAAKVEEGREGINGELSIGPVYRNLLSKNQFPPLDPDLSTAWDIFSMAVKKYPKNRMLGWREFVDAKIGPYVWKTYK
EVYDEVLHIGSALRASGAELGSKIGIYGANCPQWIVAMEACCAHSLVCVPLYDTLGPGAVNFIIDHGELDFVFVQDRKVI
HLLNPDCKSAQRLKAMVSFTSLTEEEKDKAISIGIKPYSWQEFLHMGKENPSNISAPQPNNICTIMYTSGTSGDPKGVVL
THENIATFVRGMDLFMEQFEDKMTVEDVYLSFLPLAHILDRTIEEYFFHKGASVGYYHGDLNALRDDLMELKPTLFAGVP
RVFEKVHEGIKKAVEELNPVRRRVFGMLYKHKLGWMNKGYKHCNASPLADLLAFRKVKARLGGRVRLIISGGAPLSSEVE
EFLRVTSCAFVCQGYGLTETCGSTTLAYPDEMCMLGTVGPVSVYNEMRLEEVPEMGYNPLGSPSCGEICLRGKTVFTGYY
KNPELTREAIKDGWFHTGDIAEVQPNGVVKIIDRKKNLIKLSQGEYIALEHLENVYGITPIVEDVWVYGNSFKSALVAVV
VPNEEITKKWAFSNGHIAPFSKLCSLDQLKKHVLSELKVTAERNKLKGFEYIKGVILDPQPFDMERDLVTSTMKKRRNNM
LKYYQVEIDDVYRSLSGDKAKI
>Zm_LACS4_XP_008652385.1
MQNVVEVEPGRPAADGRPSVGPTYRSAFARDGFPPPVPGMDSCYDIFRMAVEKYPNNRMLGHREIVDGKAGAYTWKTYKE
VFDIANKIGNSIRSCGLAKGSRCGIYGANCPEWIITMEACNAHGIYCVPLYDTLGAGAVEFILCHAEVEIAFAEEKKIDL
LVKTLPKSNEFLKTIISFGKVTQEQKGEVQKYGLSIYSWDEFLSLAADQEFDLPVKEKADICTIMYTSGTTGDPKGVLIS
NASIICLIAGVDRLLNYVNEELAESDVYMSYLPLAHIFDRVVEELFIFHGASIGFWQGDVKLLVEDIGVLKPTIMCAVPR
VLDRIFSGLQAKISSGGFLKSTVFNLAYRFKQFRMMSGAKHNEAASICDKVVFSKVKEGLGGNVRVILSGAAPLATHVEE
YLRVVTCAHVVQGYGLTETCAGSFVSLPNQMSMIGTVGPPVPNIDVRLESVPEMGYDALASKPRGEICIRGETLFSGYYK
REDLTKEVLIDGWFHTGDIGEWQPDGSMKIIDRKKNIFKLSQGEYVAVENLENVYGLVSAIDSIWIYGNSFESFLVAVVN
PNKEVLESWAAANGISGDFESLCNNPRTKEYILGELSRIGKEKRLKGFEFVKDVHLEPVPFDMDRDLITPTYKKKRPQLL
KYYQGVIDNMYKSAK
>Zm_LACS9_XP_008662512.1
MNPYFVGILVPVAVSLLLRKRRKAQRMRGVPVEVGGEPGYAVRNYRFEQPVETHWEGVSTLADLFEQSCKEYVYMPLLGT
RKLISRETEAAPGGRSFEKLHLGEYEWKCYAECFKSVCNFSSGLIRVGHQKNERVAIFAETRAEWQIGLQACFRQNITVV
TIYASLGEEALCHSLNETEVTTVVCGQKELKKLIDISGQLDTVKRVVYINEEGISTEVSLAQNCTSWIVESFEEVTRLGA
EAPVEANMPLPSDVAVIMYTSGSTGLPKGVMMTHRNVLATLSAVMTIVPALGSKDIYLAYLPLAHILELAAEALMAAVGA
SIGYGSPLTLIDTSNKIKKGTLGDASALKPTLMTAVPAILDRIRDGVRKKVDTKGGIAKQLFDIAYNRRLAAINGSWLGA
WGLEKLLWDTLVFGKVRAILGGKIRFVLSGGAPLSGDTQRFINICLGAPIGQGYGLTETCAGGTFSEYDDTSVGRVGAPL
PCSYIKLIDWPEGGYLTADLPMPRGEIVIGGPNITKGYFKNEAKTNEVYKDDEKGMRWFYSGDIGRFHPDGCLEIIDRKK
DIVKLQHGEYVSLGKVEAALIVSPYVENIMIHADPFHNYCVALVVAAHIELESWASQQGIKYNDFSDLCQKQEAVKEVLG
SLAKAAKQARLEKFEIPVKIKLIPEPWTPESGLVTAALKLKREVIRKTYENDLAELYA
>Zm_LACS9_XP_008679622.1
MNPYFLGFILPFVASLLLTKRKSEKKRGVPVNVGGEPGCAIRNHRFERPVKTRWEGISTLAELFEQSCKQFASTPLFGTR
KLIAREMVVAADGRSFEKLHLGNYEWRSYADAFKTVCNFASGLLRIGHLKDERVAIFADTRAEWQIALQACFRQNIAVVT
IYASLGEGALCHSLNETEVTTVVCGRKEFKKLIDISGQLDTVKHVIYIDEEGISVEVSLAENCTSWTVKSFEEVESIGLQ
RPVEANLPLPSDTAVIMYTSGSTGMPKGVMMSHQNVLAVVSAVMTIVPGLGKKDVYLAYLPLAHILELAAEAIITGVGAS
IGYGSPLTLTDTSNKIKKGTQGDASVLKPTLMTAVPAILDRVRDGVRKNVDAKGGLAKRLFDIAYSRRLAAVNGSWLGAW
GLEKLLWDMLVFRKVRAILGGRIRFILAGGAPLSGETQRFINICLGAPISQGYGLTETCAGGTFSEYDETSVGRVGPPLP
CSYIKLIDWAEGGYLTTDSPMPRGEIVIGGPNVTKGYFKNEAKTNEVYKVDERGMRWFYSGDIGRLHPDGCLEIIDRKKD
IVKLQHGEYVSLGKVEATLSVCSYVDQIMIHADPFHSYCVALVVTAQSELKSWASKQGMTYSDFSDLCHKQGTVKEVLQS
LVKAGKQARLEKFEIPAKIKLIPEPWTPESGLVTAALKLKREVIKKAYEMDLAQLYSQ
>Zm_LACS9_XP_020408418.1
MNPYFLGFILPFVASLLLTKRKSEKKRGVPVNVGGEPGCAIRNHRFERPVKTRWEGISTLAELFEQSCKQFASTPLFGTR
KLIAREMVVAADGRSFEKLHLGNYEWRSYADAFKTVCNFASGLLRIGHLKDERVAIFADTRAEWQIALQACFRQNIAVVT
IYASLGEGALCHSLNETEVTTVVCGRKEFKKLIDISGQLDTVKHVIYIDEEGISVEVSLAENCTSWTVKSFEEVESIGLQ
RPVEANLPLPSDTAVIMYTSGSTGMPKGVMMSHQNVLAVVSAVMTIVPGLGKKDVYLAYLPLAHILELAAEAIITGVGAS
IGYGSPLTLTDTSNKIKKGTQGDASVLKPTLMTAVPAILDRVRDGVRKNVDAKGGLAKRLFDIAYSRRLAAVNGSWLGAW
GLEKLLWDMLVFRKVRAILGGRIRFILAGGAPLSGETQRFINICLGAPISQGYGLTETCAGGTFSEYDETSVGRVGPPLP
CSYIKLIDWAEGGYLTTDSPMPRGEIVIGGPNVTKGYFKNEAKTNEVYKVDERGMRWFYSGDIGRLHPDGCLEIIDRKKD
IVKLQHGEYVSLGKVEATLSVCSYVDQIMIHADPFHSYCVALVVTAQSELKSWASKQGMTYSDFSDLCHKQGTVKEVLQS
LVKAGKQARLEKFEIPAKIKLIPEPWTPESGLVTAALKLKREVIKKAYEMDLAQLYSQ
>Zm_LACS9_XP_035819228.1
MNPYFVGILVPVAVSLLLRKRRKAQRMRGVPVEVGGEPGYAVRNYRFEQPVETHWEGVSTLADLFEQSCKEYVYMPLLGT
RKLISRETEAAPGGRSFEKLHLGEYEWKCYAECFKSVCNFSSGLIRVGHQKNERVAIFAETRAEWQIGLQACFRQNITVV
TIYASLGEEALCHSLNETEVTTVVCGQKELKKLIDISGQLDTVKRVVYINEEGISTEVSLAQNCTSWIVESFEEVTRLGA
EAPVEANMPLPSDVAVIMYTSGSTGLPKGVMMTHRNVLATLSAVMTIVPALGSKDIYLAYLPLAHILELAAEALMAAVGA
SIGYGSPLTLIDTSNKIKKGTLGDASALKPTLMTAVPAILDRIRDGVRKKVDTKGGIAKQLFDIAYNRRLAAINGSWLGA
WGLEKLLWDTLVFGKVRAILGGKIRFVLSGGAPLSGDTQRFINICLGAPIGQGYGLTETCAGGTFSEYDDTSVGRVGAPL
PCSYIKLIDWPEGGYLTADLPMPRGEIVIGGPNITKGYFKNEAKTNEVYKDDEKGMRWFYSGDIGRFHPDGCLEIIDRKK
DIVKLQHGEYVSLGKVEAALIVSPYVENIMIHADPFHNYCVALVVAAHIELESWASQQGIKYNDFSDLCQKQEAVKEVLG
SLAKAAKQARLEKFEIPVKIKLIPEPWTPESGLVTAALKLKREVIRKTYENDLAELYA
>Zm_LACS9_XP_035819229.1
MNPYFVGILVPVAVSLLLRKRRKAQRMRGVPVEVGGEPGYAVRNYRFEQPVETHWEGVSTLADLFEQSCKEYVYMPLLGT
RKLISRETEAAPGGRSFEKLHLGEYEWKCYAECFKSVCNFSSGLIRVGHQKNERVAIFAETRAEWQIGLQACFRQNITVV
TIYASLGEEALCHSLNETEVTTVVCGQKELKKLIDISGQLDTVKRVVYINEEGISTEVSLAQNCTSWIVESFEEVTRLGA
EAPVEANMPLPSDVAVIMYTSGSTGLPKGVMMTHRNVLATLSAVMTIVPALGSKDIYLAYLPLAHILELAAEALMAAVGA
SIGYGSPLTLIDTSNKIKKGTLGDASALKPTLMTAVPAILDRIRDGVRKKVDTKGGIAKQLFDIAYNRRLAAINGSWLGA
WGLEKLLWDTLVFGKVRAILGGKIRFVLSGGAPLSGDTQRFINICLGAPIGQGYGLTETCAGGTFSEYDDTSVGRVGAPL
PCSYIKLIDWPEGGYLTADLPMPRGEIVIGGPNITKGYFKNEAKTNEVYKDDEKGMRWFYSGDIGRFHPDGCLEIIDRKK
DIVKLQHGEYVSLGKVEAALIVSPYVENIMIHADPFHNYCVALVVAAHIELESWASQQGIKYNDFSDLCQKQEAVKEVLG
SLAKAAKQARLEKFEIPVKIKLIPEPWTPESGLVTAALKLKREVIRKTYENDLAELYA
>Zm_LACS9_XP_035819230.1
MNPYFVGILVPVAVSLLLRKRRKAQRMRGVPVEVGGEPGYAVRNYRFEQPVETHWEGVSTLADLFEQSCKEYVYMPLLGT
RKLISRETEAAPGGRSFEKLHLGEYEWKCYAECFKSVCNFSSGLIRVGHQKNERVAIFAETRAEWQIGLQACFRQNITVV
TIYASLGEEALCHSLNETEVTTVVCGQKELKKLIDISGQLDTVKRVVYINEEGISTEVSLAQNCTSWIVESFEEVTRLGA
EAPVEANMPLPSDVAVIMYTSGSTGLPKGVMMTHRNVLATLSAVMTIVPALGSKDIYLAYLPLAHILELAAEALMAAVGA
SIGYGSPLTLIDTSNKIKKGTLGDASALKPTLMTAVPAILDRIRDGVRKKVDTKGGIAKQLFDIAYNRRLAAINGSWLGA
WGLEKLLWDTLVFGKVRAILGGKIRFVLSGGAPLSGDTQRFINICLGAPIGQGYGLTETCAGGTFSEYDDTSVGRVGAPL
PCSYIKLIDWPEGGYLTADLPMPRGEIVIGGPNITKGYFKNEAKTNEVYKDDEKGMRWFYSGDIGRFHPDGCLEIIDRKK
DIVKLQHGEYVSLGKVEAALIVSPYVENIMIHADPFHNYCVALVVAAHIELESWASQQGIKYNDFSDLCQKQEAVKEVLG
SLAKAAKQARLEKFEIPVKIKLIPEPWTPESGLVTAALKLKREVIRKTYENDLAELYA
>Zm_LACS4_XP_035822339.1
MAVEKYPNNRMLGHREIVDGKAGAYTWKTYKEVFDIANKIGNSIRSCGLAKGSRCGIYGANCPEWIITMEACNAHGIYCV
PLYDTLGAGAVEFILCHAEVEIAFAEEKKIDLLVKTLPKSNEFLKTIISFGKVTQEQKGEVQKYGLSIYSWDEFLSLAAD
QEFDLPVKEKADICTIMYTSGTTGDPKGVLISNASIICLIAGVDRLLNYVNEELAESDVYMSYLPLAHIFDRVVEELFIF
HGASIGFWQGDVKLLVEDIGVLKPTIMCAVPRVLDRIFSGLQAKISSGGFLKSTVFNLAYRFKQFRMMSGAKHNEAASIC
DKVVFSKVKEGLGGNVRVILSGAAPLATHVEEYLRVVTCAHVVQGYGLTETCAGSFVSLPNQMSMIGTVGPPVPNIDVRL
ESVPEMGYDALASKPRGEICIRGETLFSGYYKREDLTKEVLIDGWFHTGDIGEWQPDGSMKIIDRKKNIFKLSQGEYVAV
ENLENVYGLVSAIDSIWIYGNSFESFLVAVVNPNKEVLESWAAANGISGDFESLCNNPRTKEYILGELSRIGKEKRLKGF
EFVKDVHLEPVPFDMDRDLITPTYKKKRPQLLKYYQGVIDNMYKSAK
>Zm_LACS9_XP_035823407.1
MNPYFLGFILPFVASLLLTKRKSEKKRGVPVNVGGEPGCAIRNHRFERPVKTRWEGISTLAELFEQSCKQFASTPLFGTR
KLIAREMVVAADGRSFEKLHLGNYEWRSYADAFKTVCNFASGLLRIGHLKDERVAIFADTRAEWQIALQACFRQNIAVVT
IYASLGEGALCHSLNETEVTTVVCGRKEFKKLIDISGQLDTVKHVIYIDEEGISVEVSLAENCTSWTVKSFEEVESIGLQ
RPVEANLPLPSDTAVIMYTSGSTGMPKGVMMSHQNVLAVVSAVMTIVPGLGKKDVYLAYLPLAHILELAAEAIITGVGAS
IGYGSPLTLTDTSNKIKKGTQGDASVLKPTLMTAVPAILDRVRDGVRKNVDAKGGLAKRLFDIAYSRRLAAVNGSWLGAW
GLEKLLWDMLVFRKVRAILGGRIRFILAGGAPLSGETQRFINICLGAPISQGYGLTETCAGGTFSEYDETSVGRVGPPLP
CSYIKLIDWAEGGYLTTDSPMPRGEIVIGGPNVTKGYFKNEAKTNEVYKVDERGMRWFYSGDIGRLHPDGCLEIIDRKKD
IVKLQHGEYVSLGKVEATLSVCSYVDQIMIHADPFHSYCVALVVTAQSELKSWASKQGMTYSDFSDLCHKQGTVKEVLQS
LVKAGKQARLEKFEIPAKIKLIPEPWTPESGLVTAALKLKREVIKKAYEMDLAQLYSQ
>At_LACS2_AT1G49430.1
MSLAADNVLLVEEGRPATAEHPSAGPVYRCKYAKDGLLDLPTDIDSPWQFFSEAVKKYPNEQMLGQRVTTDSKVGPYTWITYKEAHDAAIRIGSAIRSRG
VDPGHCCGIYGANCPEWIIAMEACMSQGITYVPLYDSLGVNAVEFIINHAEVSLVFVQEKTVSSILSCQKGCSSNLKTIVSFGEVSSTQKEEAKNQCVSL
FSWNEFSLMGNLDEANLPRKRKTDICTIMYTSGTTGEPKGVILNNAAISVQVLSIDKMLEVTDRSCDTSDVFFSYLPLAHCYDQVMEIYFLSRGSSVGYW
RGDIRYLMDDVQALKPTVFCGVPRVYDKLYAGIMQKISASGLIRKKLFDFAYNYKLGNMRKGFSQEEASPRLDRLMFDKIKEALGGRAHMLLSGAAPLPR
HVEEFLRIIPASNLSQGYGLTESCGGSFTTLAGVFSMVGTVGVPMPTVEARLVSVPEMGYDAFSADVPRGEICLRGNSMFSGYHKRQDLTDQVLIDGWFH
TGDIGEWQEDGSMKIIDRKKNIFKLSQGEYVAVENLENTYSRCPLIAQIWVYGNSFESFLVGVVVPDRKAIEDWAKLNYQSPNDFESLCQNLKAQKYFLD
ELNSTAKQYQLKGFEMLKAIHLEPNPFDIERDLITPTFKLKRPQLLQHYKGIVDQLYSEAKRSMA*
>At_LACS3_AT1G64400.1
MATGRYIVEVEKGKQGVDGGSPSVGPVYRSIYAKDGFPEPPDDLVSAWDIFRLSVEKSPNNPMLGRREIVDGKAGKYVWQTYKEVHNVVIKLGNSIRTIG
VGKGDKCGIYGANSPEWIISMEACNAHGLYCVPLYDTLGAGAIEFIICHAEVSLAFAEENKISELLKTAPKSTKYLKYIVSFGEVTNNQRVEAERHRLTI
YSWDQFLKLGEGKHYELPEKRRSDVCTIMYTSGTTGDPKGVLLTNESIIHLLEGVKKLLKTIDEELTSKDVYLSYLPLAHIFDRVIEELCIYEAASIGFW
RGDVKILIEDIAALKPTVFCAVPRVLERIYTGLQQKLSDGGFVKKKLFNFAFKYKHKNMEKGQPHEQASPIADKIVFKKVKEGLGGNVRLILSGAAPLAA
HIESFLRVVACAHVLQGYGLTESCGGTFVSIPNELSMLGTVGPPVPNVDIRLESVPEMGYDALASNPRGEICIRGKTLFSGYYKREDLTQEVFIDGWLHT
GDVGEWQPDGAMKIIDRKKNIFKLSQGEYVAVENLENIYSHVAAIESIWVYGNSYESYLVAVVCPSKIQIEHWAKEHKVSGDFESICRNQKTKEFVLGEF
NRVAKDKKLKGFELIKGVHLDTVPFDMERDLITPSYKMKRPQLLKYYQKEIDEMYKKNREVQLRV*
>At_LACS9_AT1G77590.1
MIPYAAGVIVPLALTFLVQKSKKEKKRGVVVDVGGEPGYAIRNHRFTEPVSSHWEHISTLPELFEISCNAHSDRVFLGTRKLISREIETSEDGKTFEKLH
LGDYEWLTFGKTLEAVCDFASGLVQIGHKTEERVAIFADTREEWFISLQGCFRRNVTVVTIYSSLGEEALCHSLNETEVTTVICGSKELKKLMDISQQLE
TVKRVICMDDEFPSDVNSNWMATSFTDVQKLGRENPVDPNFPLSADVAVIMYTSGSTGLPKGVMMTHGNVLATVSAVMTIVPDLGKRDIYMAYLPLAHIL
ELAAESVMATIGSAIGYGSPLTLTDTSNKIKKGTKGDVTALKPTIMTAVPAILDRVRDGVRKKVDAKGGLSKKLFDFAYARRLSAINGSWFGAWGLEKLL
WDVLVFRKIRAVLGGQIRYLLSGGAPLSGDTQRFINICVGAPIGQGYGLTETCAGGTFSEFEDTSVGRVGAPLPCSFVKLVDWAEGGYLTSDKPMPRGEI
VIGGSNITLGYFKNEEKTKEVYKVDEKGMRWFYTGDIGRFHPDGCLEIIDRKKDIVKLQHGEYVSLGKVEAALSISPYVENIMVHADSFYSYCVALVVAS
QHTVEGWASKQGIDFANFEELCTKEQAVKEVYASLVKAAKQSRLEKFEIPAKIKLLASPWTPESGLVTAALKLKRDVIRREFSEDLTKLYA*
>At_LACS8_AT2G04350.1
MEDSGVNPMDSPSKGSDFGVYGIIGGGIVALLVPVLLSVVLNGTKKGKKRGVPIKVGGEEGYTMRHARAPELVDVPWEGAATMPALFEQSCKKYSKDRLL
GTREFIDKEFITASDGRKFEKLHLGEYKWQSYGEVFERVCNFASGLVNVGHNVDDRVAIFSDTRAEWFIAFQGCFRQSITVVTIYASLGEEALIYSLNET
RVSTLICDSKQLKKLSAIQSSLKTVKNIIYIEEDGVDVASSDVNSMGDITVSSISEVEKLGQKNAVQPILPSKNGVAVIMFTSGSTGLPKGVMITHGNLV
ATAAGVMKVVPKLDKNDTYIAYLPLAHVFELEAEIVVFTSGSAIGYGSAMTLTDTSNKVKKGTKGDVSALKPTIMTAVPAILDRVREGVLKKVEEKGGMA
KTLFDFAYKRRLAAVDGSWFGAWGLEKMLWDALVFKKIRAVLGGHIRFMLVGGAPLSPDSQRFINICMGSPIGQGYGLTETCAGATFSEWDDPAVGRVGP
PLPCGYVKLVSWEEGGYRISDKPMPRGEIVVGGNSVTAGYFNNQEKTDEVYKVDEKGTRWFYTGDIGRFHPDGCLEVIDRKKDIVKLQHGEYVSLGKVEA
ALGSSNYVDNIMVHADPINSYCVALVVPSRGALEKWAEEAGVKHSEFAELCEKGEAVKEVQQSLTKAGKAAKLEKFELPAKIKLLSEPWTPESGLVTAAL
KIKREQIKSKFKDELSKLYA*
>At_LACS1_AT2G47240.1
MKSFAAKVEEGVKGIDGKPSVGPVYRNLLSEKGFPPIDSEITTAWDIFSKSVEKFPDNNMLGWRRIVDEKVGPYMWKTYKEVYEEVLQIGSALRAAGAEP
GSRVGIYGVNCPQWIIAMEACAAHTLICVPLYDTLGSGAVDYIVEHAEIDFVFVQDTKIKGLLEPDCKCAKRLKAIVSFTNVSDELSHKASEIGVKTYSW
IDFLHMGREKPEDTNPPKAFNICTIMYTSGTSGDPKGVVLTHQAVATFVVGMDLYMDQFEDKMTHDDVYLSFLPLAHILDRMNEEYFFRKGASVGYYHGN
LNVLRDDIQELKPTYLAGVPRVFERIHEGIQKALQELNPRRRFIFNALYKHKLAWLNRGYSHSKASPMADFIAFRKIRDKLGGRIRLLVSGGAPLSPEIE
EFLRVTCCCFVVQGYGLTETLGGTALGFPDEMCMLGTVGIPAVYNEIRLEEVSEMGYDPLGENPAGEICIRGQCMFSGYYKNPELTEEVMKDGWFHTGDI
GEILPNGVLKIIDRKKNLIKLSQGEYVALEHLENIFGQNSVVQDIWVYGDSFKSMLVAVVVPNPETVNRWAKDLGFTKPFEELCSFPELKEHIISELKST
AEKNKLRKFEYIKAVTVETKPFDVERDLVTATLKNRRNNLLKYYQVQIDEMYRKLASKKI*
>At_LACS6_AT3G05970.1
MDSSSSSSSAAARRRINAIHSHLVTSSRSSPLLRSNPTAGEFCLDNGYSVVLPEKLNTGSWNVYRSAKSPFKLVSRFPDHPDIATLHDNFEHAVHDFRDY
KYLGTRVRVDGTVGDYKWMTYGEAGTARTALGSGLVHHGIPMGSSVGIYFINRPEWLIVDHACSSYSYVSVPLYDTLGPDAVKFIVNHATVQAIFCVAET
LNSLLSCLSEMPSVRLVVVVGGLIESLPSLPSSSGVKVVSYSVLLNQGRSNPQRFFPPKPDDVATICYTSGTTGTPKGVVLTHANLIANVAGSSFSVKFF
SSDVYISYLPLAHIYERANQILTVYFGVAVGFYQGDNMKLLDDLAALRPTVFSSVPRLYNRIYAGIINAVKTSGGLKERLFNAAYNAKKQALLNGKSASP
IWDRLVFNKIKDRLGGRVRFMTSGASPLSPEVMEFLKVCFGGRVTEGYGMTETSCVISGMDEGDNLTGHVGSPNPACEVKLVDVPEMNYTSADQPHPRGE
ICVRGPIIFTGYYKDEIQTKEVIDEDGWLHTGDIGLWLPGGRLKIIDRKKNIFKLAQGEYIAPEKIENVYAKCKFVGQCFIYGDSFNSSLVAVVSVDPDV
LKSWAASEGIKGGDLRELCNNPRVKAAVLSDMDTVGREAQLRGFEFAKAVTLVLEPFTLENGLLTPTFKIKRPQAKEYFAEAITNMYKELGASDPSANRG
L*
>At_LACS5_AT4G11030.1
MTSQKRFIFEVEAAKEATDGNPSVGPVYRSTFAQNGFPNPIDGIQSCWDIFRTAVEKYPNNRMLGRREISNGKAGKYVWKTYKEVYDIVIKLGNSLRSCG
IKEGEKCGIYGINCCEWIISMEACNAHGLYCVPLYDTLGAGAVEFIISHAEVSIAFVEEKKIPELFKTCPNSTKYMKTVVSFGGVKPEQKEEAEKLGLVI
HSWDEFLKLGEGKQYELPIKKPSDICTIMYTSGTTGDPKGVMISNESIVTITTGVMHFLGNVNASLSEKDVYISYLPLAHVFDRAIEECIIQVGGSIGFW
RGDVKLLIEDLGELKPSIFCAVPRVLDRVYTGLQQKLSGGGFFKKKVFDVAFSYKFGNMKKGQSHVAASPFCDKLVFNKVKQGLGGNVRIILSGAAPLAS
HIESFLRVVACCNVLQGYGLTESCAGTFATFPDELDMLGTVGPPVPNVDIRLESVPEMNYDALGSTPRGEICIRGKTLFSGYYKREDLTKEVFIDGWLHT
GDVGEWQPNGSMKIIDRKKNIFKLAQGEYVAVENLENVYSQVEVIESIWVYGNSFESFLVAIANPAQQTLERWAVENGVNGDFNSICQNAKAKAFILGEL
VKTAKENKLKGFEIIKDVHLEPVAFDMERDLLTPTYKKKRPQLLKYYQNVIHEMYKTTKESLASGQ*
>At_LACS4_AT4G23850.1
MSQQKKYIFQVEEGKEGSDGRPSVGPVYRSIFAKDGFPDPIEGMDSCWDVFRMSVEKYPNNPMLGRREIVDGKPGKYVWQTYQEVYDIVMKLGNSLRSVG
VKDEAKCGIYGANSPEWIISMEACNAHGLYCVPLYDTLGADAVEFIISHSEVSIVFVEEKKISELFKTCPNSTEYMKTVVSFGGVSREQKEEAETFGLVI
YAWDEFLKLGEGKQYDLPIKKKSDICTIMYTSGTTGDPKGVMISNESIVTLIAGVIRLLKSANEALTVKDVYLSYLPLAHIFDRVIEECFIQHGAAIGFW
RGDVKLLIEDLAELKPTIFCAVPRVLDRVYSGLQKKLSDGGFLKKFIFDSAFSYKFGYMKKGQSHVEASPLFDKLVFSKVKQGLGGNVRIILSGAAPLAS
HVESFLRVVACCHVLQGYGLTESCAGTFVSLPDELGMLGTVGPPVPNVDIRLESVPEMEYDALASTARGEICIRGKTLFSGYYKREDLTKEVLIDGWLHT
GDVGEWQPDGSMKIIDRKKNIFKLSQGEYVAVENIENIYGEVQAVDSVWVYGNSFESFLIAIANPNQHILERWAAENGVSGDYDALCQNEKAKEFILGEL
VKMAKEKKMKGFEIIKAIHLDPVPFDMERDLLTPTFKKKRPQLLKYYQSVIDEMYKTINAKFASRG*
>At_LACS7_AT5G27600.1
MEFASPEQRRLETIRSHIDTSPTNDQSSSLFLNATASSASPFFKEDSYSVVLPEKLDTGKWNVYRSKRSPTKLVSRFPDHPEIGTLHDNFVHAVETYAEN
KYLGTRVRSDGTIGEYSWMTYGEAASERQAIGSGLLFHGVNQGDCVGLYFINRPEWLVVDHACAAYSFVSVPLYDTLGPDAVKFVVNHANLQAIFCVPQT
LNILLSFLAEIPSIRLIVVVGGADEHLPSLPRGTGVTIVSYQKLLSQGRSSLHPFSPPKPEDIATICYTSGTTGTPKGVVLTHGNLIANVAGSSVEAEFF
PSDVYISYLPLAHIYERANQIMGVYGGVAVGFYQGDVFKLMDDFAVLRPTIFCSVPRLYNRIYDGITSAVKSSGVVKKRLFEIAYNSKKQAIINGRTPSA
FWDKLVFNKIKEKLGGRVRFMGSGASPLSPDVMDFLRICFGCSVREGYGMTETSCVISAMDDGDNLSGHVGSPNPACEVKLVDVPEMNYTSDDQPYPRGE
ICVRGPIIFKGYYKDEEQTREILDGDGWLHTGDIGLWLPGGRLKIIDRKKNIFKLAQGEYIAPEKIENVYTKCRFVSQCFIHGDSFNSSLVAIVSVDPEV
MKDWAASEGIKYEHLGQLCNDPRVRKTVLAEMDDLGREAQLRGFEFAKAVTLVPEPFTLENGLLTPTFKIKRPQAKAYFAEAISKMYAEIAASNPIPSKL
>Ga_LACS7.1_Ga01G0248.1
MDSITAERRLNAIHGHLVPVVVVGAGYHSNDLRSNPTAGEFLCEKGYSVVLPEKLQTGKWNVYRSACSPF
KLVTRFPDHPYIGTLHDNSIHAVDTFRDYKYLGTRIRVDGTIGEYKWMTYGEAGTARAAIGSGLLFHGIP
KGSCVGFYFINRPEWLIVDHACSAYSLVSVPLYDTLGPDAVKYIVNHADVKAIFSVPQTLNSLRGFFNEI
PSVQLIVVVGGMDNELPSLPPSTEIQIVTYAKLLSEGRGNPQPFSPPNPNDVATICYTSGTTGTPKGVVL
THGNLIANAAGCSIATKFYPSDIYISYLPLAHIYERGYQVLLAYFGVAVGFYQGDNMELMNDLVALRPTI
FCSVPRLYNRIYAGILSAVKSSGPLKERLFNAAYNSKRQAIMNGNNPSPLWDKLVFNKIKAKLGGRVRFF
SSGASPLSPDILDFLKICFGGRVLEGYGMTESSCVISMMDEGDNLSGHVGSPNPACEIKLVDVPEMNYTS
DDEPHPRGEICVRGPIIFQGYYKDEAHTKEVLDEDGWLHTGDIGLWLPGGRLKIIDRKKNIFKLAQGEYI
SPEKIENVYAKCRFISQCFIYGDSLNSSLVAIVSVDQDVLKTWAATEGIKYKDLEQLCNDRTARAAVLSD
MDAIGREAQAMLLD
>Ga_LACS7.2_Ga01G0249.1
MDSSSAKRRLNAIHGHLVPVVCGGDGSHSGLRANPTAGEFLCEQGYSVVLPEKLKTGKWNVYRSARSPFK
LVTRFPDHPDIGTLHDNFVHAVDTFRDYKYLGTRIQADGTVGEYKWMTYGEAGTARAAIGSGLIYHGIPK
GSCIGLYFINRPEWLIVDQACSAYSLVSVPLYDTLGPDAVKYIVNHADVKAIFCVPQTLNSLLNFLSEIP
SVHLVVVVGGKENEVPSLPPSTGLQIVTYAKLLSQGHRNLQPFSPPKPDDVATICYTSGTTGTPKGVVLT
HGNLIANAAGCSTGTKFYPSDVYISYLPLAHIYERAYQVALLYFGVAVGFYQGDNMKLMDDLAALQPTIF
CSVPRLYNRIYAGIINAVKSSGPLKERLFNAAYNSKKHAIMNGKSPSPLWDKLVFNKIKAKLGGRIRFLS
SGASPLSPDVLDFLTICFGCRVVEGYGMTETSCVISSMEEGDNLSGHVGSPNPSCEIKLVDVPEMNYTSD
DQPYPRGEICVRGPIVFQGYYRDEVQTREVLDEDGWLHTGDIGLWLSGGRLKIIDRKKNIFKLAQGEYIA
PEKIENVYAKCKFIAQCFIYGDSLNSSLVAIVSVDHDVLKAWAASEGIKYKDLGQLCNDPRARAAVLADM
DALGREAQLRGFEFAKAVTLVLEPFTMENGLLTPTFKIKRPRAKEYFAKAISNMYAELASSDPSPKN
>Ga_LACS4.1_Ga01G1755.1
MAGNNFVIEVEKGKDASDGQPSIGPVYRSSFAANGFPAPIPGMESCWDIFRMSVEKYPDNRMLGRRQIVD
GKAGKYVWQTYREVYDIVIKVGNSIRSCDVVEGGKCGIYGANCPEWIISMEACNAHGLYCVPLYDTLGAG
AVEFIICHAEISIAFVEEKKINELFKTFPASTEHLKTIVSFGKVTPEQKADAEKHGLKIYPWEEFLQLGE
NKNYDLPVKKKTDICTIMYTSGTTGDPKGVLISNDSIVTLIAGVKRLLGSVNEQLTMKDVYISYLPLAHI
FDRVIEELFISHGASIGFWRGDVKLLVEDIGELKPSIFCAVPRVLDRIYSGLLQKISAGGLLKKKMFDLA
YTYKYYNMKKGRKHGEASPICDKIVFSKVKQGLGGNVRLILSGAAPLSTHVEEFLRVVACCHVLQGYGLT
ESCAGSFVSLPNELSMLGTVGPPVPNIDVRLESVPEMNYDALASTPRGEICIKGNTLFSGYYKREDLTRE
VLIDGWFHTGDIGEWQPNGSMKIIDRKKNIFKLSQGEYVAVENLENIYGLVSAIDSIWIYGNSFESFLVA
VVNPNKEALESWGADNNVSGDFESLCQNPKAKEFILGELAKTGKEKKLKGFEFIKAVHLDPMPFDMERDL
LTPTYKKKRPQLLKYYQSVIDEMYKSASKPNA
>Ga_LACS2_Ga02G1282.1
MSVTYTVKVEDSRPESGKKPSAGPVYRCIYAKDGPLDLPDRMHSPWEFFSESVKRNPNNRMLGRRQTTDS
KQAGPYVWITYQEAYDAALRIGSAMRNQGVNPGDRCGIYGSNCPEWIIAMEACNCQAVTYVPLYDTLGAN
AVEFIVNHAEVAIAFVQENKLPAILSCLPACCSYLKTIVSFANVSSIQKKEAEELGVSLFSWKEFSELGS
LDCELPQKQKTDICTIMYTSGTTGEPKGVILTNKAIMTEVLSIDQLIEITDKACSEEDTYFSFLPLAHVY
DQIMETYFIKRGSSIGFWQGDVRYLMDDVQELKPTAFCAVPRVYDRIYTGIVNKIASGGLIRNKLFQYAY
NYKLRNMENGFPQDKASPLLDKLVFDKVRQALGGKVRLMLSGAAPLPRHVEEFLRVSCCSNLSQGYGLTE
SCGGCFTSLANVMSMIGTVGVPITTIEARLESVPEMGYDALSSVPRGEICLRGNTLFSGYYKRQDLTDEV
VIDGWFHTGDIGELQSDGSMKIIDRKKNIFKLSQGEYVAVENIENTYSRCPLIASIWVYGNSFESFLVAV
VVPERKALEDWGKENGEATDFKSLCENPKARKYILNKLNSTGQTHHLRGFELLKAVYLEPNPFDMERDLV
TPTFKLKRPQLLKYYKDRIDELYSEGKGAKV
>Ga_LACS9.1_Ga05G2496.1
MNGYIVGAIVPIVLVLLRNSRRVKKRGVLVDVGGEPGYTIRNIRFPFPLETAWEGVSTLAELFEQACKQN
SNKSLLGTRKLISSEVEVTEDGRSFEKLHYGEYVWLTYAETFAAVCYFASGLVQLGHKKGERVAIFADTR
EEWFIALQACFRRNVTVVTIYASLGEEALCHSLNETEVTTLICGAKELKKLVNLSGQLDKIKHVICMDDE
IPTAASGRWAVTSFADVQRTGYENPVDADLPIAADVAVIMYTSGSTGLPKGVMLTHGNILATVAAVKTII
PGIGSKDVYLAYLPLAHILELAAEHLIVAVGGILGYGSPLTLTDTSSKIKPGTKGDASVLAPTLMAAVPA
ILDRLRDGIRKKVDAKGGLSKKLFDLAYSRRLSAINGSWFGAWGLEKYLWDLLIFKKVRAILGGRLRFLL
SGGAPLSPDTQKVINICFGTPIGQGYGLTETCAGGTFSEVDDTSVGRVGAPLPCSFIKLVDWPEGGYLTS
NSPMPRGEILIGGPNVTLGYFKNEEKTKESYRVDERGVRWFCTGDIGQFHSDGCLEIIDRKKDIVKLQHG
EYVSLGKVETALSISPYVDNIMLHADPFHSFCVALVVVSQQMVEDWASKQGITFTDFADLCEKEETIKEV
HSSLAQTAKKSRLEKFEIPAKIKLISSPWTPESGLVTAALKIKREAIRRAFSEDLAKLYAS
>Ga_LACS9.2_Ga06G0435.1
MTGYIVGALVPIVFTLLLRSSKKVKKRGVPVDVGGEPGYTIRNSRFPSPVETSWEGISTLAELFEQACKQ
HADKPLLGTRKLILREVEVTEDGRSFEKLHLGDYEWLTYGKTFETVCDFASGLVHLGHKREERVAIFADT
SEEWFIALQACFRLNVTVVTIYASLGEEALCHSLNETEVTTVISGNKELKKLVNISGQLDTVTRVICMDD
EFPSSANGRWTISSFADVKSVGRASPVDADLPLSADVAVIMYTSGSTGLPKGVMMTHGNVLATVSAVMTI
VPGLGSKDVYLAYLPLAHILELAAENLIPAVGGIIGYGTPLTLTDTSNKIKRGTKGDATVLSPTVMAAVP
AILDRVRDGVRKKVDTKGGLAKKLFDLAYSRRLSAINGSWFGAWGLEKFLWDFLVFKKVRAVLGGRIRFL
LSGGAPLSADTQRFINICLGAPIGQGYGLTETCAGATFSEVDDTSVGRVGSPLPCSFVKLVDWPEGGYLI
SDSPMPRGEIVVGGSSVTLGYFKNEEKTKEVYKVDERGMRWFYTGDVGQFHADGCLEIIDRKKDIVKLQH
GEYVSLGKVEAALSINPYVDNIMLHADPFHSYCVALVVASQHAVEDWASKQGVAFTDFAELCEKEETIKE
VLSSLVQIGKKAGLEKFEIPAKIKLLSTPWTPESGLVTAALKIKREAIRKAFSEDLAKLYT
>Ga_LACS1_Ga07G1444.1
MENMKVFSVKVEDGREGRDGKPSVGPVYRNLLAKQGYPPPDPEMSTTWTLFSSSVEKYPGNRMLGWRKFV
NGKVGPYIWKTYKEVYDEVLHVGSALQASGAEPGCRVGIYGANCPQWIMAMEACGAHGLVCVPLYDTLGS
GAVNFIIDHAEVDFVFVQDIKVKELLNPNCKSAQRLKAIVCFTSLAEEDNAKASQMGIKTYSWTEFLHMG
KENPWEISPPQPFSICTIMYTSGTSGDPKGVVLTHETMATFVCGVDLFLDQFEDKMTVDDVYLSFLPLAH
ILDRMIEEYFFHRGASVGYYHGNLKELRDDIMELKPTFLAGVPRVYDMIHEGIQKALQELSPLRKWIFDA
LYKHKLSWMNKGYKQKFASPLADLLAFRKVKAKLGGRLRLLLSGGAPLSSEVEEFLRVTCCAFVVQGYGL
TETCGACTIGFPDEMCFVGTVGSPAVYNDLRLEEVSDMGYDPLGNPPCGEICVKGKTIFSEYYKNPELTR
ESFKDGWFHTGDIGQMLPNGIVKVIDRKKNLIKLSQGEYVALEYLENVYGVTPIIDDVWVYGNSFKSMLV
AVVVLHEENAKKWAELNGYTVSLSELCSLSKLQNYVLSELKFTAEKNKMRGFEYIKGVILEARAFDMERD
LVTATLKKKRNNLLKYYQAEIDALYHNLTTKK
>Ga_LACS7.3_Ga09G0768.1
MSSLKSKRAIPENGKGFTSMDSTTAQRRLNSIHAHLVSVVDSAFSHSHLRSSPTAAEFLSEQNYSVVLPE
KLQTGKWNVYRSARSPLKLVSRFPNHPDIGTLHDNFLLAVDFFGDNNYLGTRIRVDGTVGEYKWMTYREA
ATARTAIGCGLIHHGILKGSCIGLYFINRPEWIIVDHACSAYSLISVPLYDTLGPDAVKYIINHAELKAV
FCVPQTLNPLLSILSEIPSVRLIVVVGGMENEVPSLPSSTGIQIVTYSRLLNQGRSYLQPFCQPKPDDIA
SICYTSGTTGTPKGVVLTHGNLIANAAGFSLAVKFNPRDVYISYLPLAHIFERFNQINLAHYGVAVGFYQ
GDNMRLMDDLAALRPTLFCSVPRLYNRIYAGILNAVKESGTLKERLFNAAYNSKKQAIMNGKSPSPIWDR
LVFNKIKARLGGRVRFMASGASPLSPDVMDFLKICFGGHIIEGYGMTETSCVISCMDEGDILSGHVGSPN
PACEIKLVDVPEMNYTSDDQPYPRGEICVRGPIVFQGYYKDEMQTREVLDEDGWLHTGDIGLWHTGGRLK
IIDRKKNIFKLAQGEYIAPEKVENVYAKCKFIAQCFIYGDSLNSSLVAIVSVDQDALKAWASSQGIKYKD
LEQLCNDPRARAAVQAEMDAVGRDAQLRGFEFAKSVTLVLEPFTMENGLLTPTFKIKRAQAKAYFAKAIS
DMYAELTTSDSSPVK
>Ga_LACS7.4_Ga11G0445.1
MESPAQRRLNAIQSHLLPSAVYAAEDESLIGRNVTSSSSSPPFFVDQQYSVVLPEKLQTGKWNVYRSARS
PMKLLSRFDDHPEIGTLHENFVHAVETYRDYKYLGTRIRVDGTVGEYKWMTFGEAATAREAIGSGLRYYG
LEQGACVGLYFINRPEWMVVDHACSAYSYISVPLYDTLGPDAVKFVVNHSGIKAIFCVPETLNTLLSFIS
SIPSVRLIVVVGGADEHLPSLPSTPDVKFISYLKLLGQGRRNLQPFFPPKPDDVATICYTSGTTGTPKGV
VLTHGNLIANASAFCRKVKFYPSDVYISYLPLAHIYERSNQVICCNNGVGVGFYQGDNLKLMDDLAALRP
TIFCSVPRLYNRIYAGITNAVSTSGALKERLFRAAYNSKRQAIMNGRNASPIWDKLVFNKIKEKLGGRVR
ILGSGASPLSPDVMDFLRVCFGCMLIEGYGMTETSCIITLMDVGDVLAGHVGSPHAACEVKLVDVPEMNY
TSEDEPYPRGEICVRGPIVFQGYYKDEVQTREVFDDDGWFHTGDIGLWLPGGRLKIIDRKKNIFKLAQGE
YIAPEKIENVYAKCKFVSQCFVYGDSFNSSLVAVVAVEPDVLRDWAASEGIQYEDLGQLCNDPRARNAVL
AEMDDVGREAQLRGFEFAKAVTLVPEQFTLENGLLTPTFKIKRSQTKEYFAKAIANMYAELSTSEPALSK
L
>Ga_LACS4.2_Ga11G3875.1
MAEEKNYVIKVEEGKAATDERPSIGPVYRSCFAENGFPAPIPGMESCWDIFRMSVEIYPNHHMLGHRQIV
DGKAGKYVWQTYKQVYDIVMKVGNSIRSCGVEEGGKCGIYGANCPEWIMTMEACNAHGLSCVPLYDTLGA
GAVEFIICHAEVSIAFVEEKKIAELFKTFPNSTKYLRTIISFGKVTPEQKAEAEKQGLAIFTWEEFLQLG
ENKQYDLPIKKKTDICTIMYTSGTTGDPKGVLISNESIITLLAAVDCLLGRVNEELTMNDVYISYLPLAH
IFDRVIEELFISHGASIGFWRGDVKLLLEDIGELKPSVFCAVPRVLDRIYSGLQQKISEGGLLKKTLFNV
AYSFKFYNMRNGSKHAEASPFSDRIVFSQVKERLGGNLRIILSGAAPLSSHVEEFLRVVACCHVMQGYGL
TETCAGTFVSLPHELSMLGTVGPPVPNVDVRLESVPEMGYDALASTPRGEICLKGTTLFSGYFKREDLTK
EVMIDGWFHTGDIGEWQPNGSMKVIDRKKNIFKLSQGEYVAVENLENVYGCVSDIESIWVYGNSFESYLV
AVVNPNKQALERWAADNGVSGDFETICKDPKAKEYILGELTRTGKEKQLKGFEFIKAVHLDHVPFDMDRN
LLTPTFKKKRPQLLKYYQSVIDDMYNSINKPNA
>Ga_LACS8_Ga14G2221.1
MGKKKGKKRGVPVEVGGETGYAVRNARTTELLQFPWEGATTIAELFDQCCKKYSRNHYLGTRRVIKKDFV
TASDGRKFEKLHLGDYEWQTYGEVYQRACHFASGLVNFGHDVDTRIAIFSETRAEWQIALQGCLRQNITV
VTIYASLGEDALIHSLNETQVTTLICESKQLKKLAAIRPSLETISSIIYFEDNEAANISGVFGSMSSLSV
SSFHEVELLGERAPVPPSLPSKDNIAVIMYTSGSTGLPKGVMITHGNIVALAAAVMTVIPGIGKNDVYLA
YLPLAHVLELAAESVMLTAGCAIGYGSPLTLTDTSSKIMRGTKGDASVLRPTLMAAVPAILDRVRDGVLK
KVEEKGGLAKKLFDIAYKRRLQSIEGSWFGAWGLERWLWDVIVFERVRAALGGRLRLMLSGGAPLSANSQ
RFINICMGAPVCQGYGLTETCAGSAFTEWDDTTIGRVGPPVPCCYLKLVNWEEGRYSISDKPMPRGEIVV
GGHTVTHGYFNNPEKTDEVYKVDERGMRWFYTGDIGQFHPDGCLEIIDRKKDIVKLQHGEYISLGKVEAA
LMSSKFVDNLMVHADPFHSYCVALIVPSRDVLEKWAVEAGIKYQDFPELCGKAETVSEVQKSLSKVGKDA
KLDKFEIPAKIKLMAEPWTPESGLVTAALKIKREQIKSTFKDDLQKLYQ
>Gb_LACS7.5_GbM_D01G0217.1
MDSSISERRLNAIHGHLVPVVVVGAASHSNDLRSNPTAGEFLCAEKGYSVVLPEKLQTGKWNVYRSACSPFKLVTRFPDHPDIGTLHENFVHAVDTFRDYKYLGTRIRVDGTIGEYKWMTYGEAGTARAAIGSGLLFHGIPKGSCVGFYFINRPEWLIVDYACSAYSLVSVPLYDTLGPDAVKYIVNHADVKAIFCVPQTLNSLRGFFNEIPSVHLIVVVGGMDNELPSLPPSTDIQIVTYAKLLSEGRGNPQPFSPPNPNDVATICYTSGTTGTPKGVVLTHGNLIANAAGCSIATKFYPSDIYISYLPLAHIYERGYQVLLAYFGVAVGFYQGDNMELMNDLVALRPTIFCSVPRLYNRIYAGILSAVKSSGSLKERLFNAAYNSKRQAIMNGNNPSPLWDKLVFNKIKAKLGGRVRFFSSGASPLSPDILDFLKICFGGRVLEGYGMTESSCVISMMDEGDNLSGHVGSPNPACEIKLVDVPEMNYTSDDEPHPRGEICVRGPIIFQGYYKDEVHTKEVLDEDGWLHTGDIGLWLPGGRLKIIDRKKNIFKLAQGEYISPEKIENVYAKCRFISQCFIYGKSETKRCSISSCFHFSSLLTLQLFCLAGDSLNSSLVAIVSVDQDVLKTWAATEGIKYKDLEQLCNDRTARAAVLSDMDAIGREAQAMLLD*
>Gb_LACS7.6_GbM_D01G0218.1
MDSSSAERRLNAIHGHLVPVVCGGAGSHSGLRVNPTAGEFLCEQGYSVVLPEKLKTGKWNVYRSARSPFKLVTRFPDHPDIGTLHDNFIHAVDTFRDYKYLGTRIQADGTVGEYKWMTYGEAGTARAAIGSGLIYHGIPKGSCIGLYFINRPEWLIVDHACSAYSLVSVPLYDTLGPDAVKYIVNHADVKAIFCGPQTLNSLLNFLSEIPSVRLVVVVGGKENEVPSLPPSTGIQIVTYTKLLSQGRRNLQPFSPPKPDDVATICYTSGTTGTPKGVVLTHGNLIANAAGCSTGTKFYPSDVYISYLPLAHIYERAYQVALLYFGVAVGFYQGDNMKLMDDLVALQPTIFCSVPRLYNRIYAGIVNAVKTSGPLKERLFNAAYNSKKHAIMNGKSPSPLWDKLVFNKIKAKLGGRIRFLSSGASPLSPDVLDFLKICFGCRVVEGYGMTETSCVISSMEEGDNLSGHVGSPSPACEIKLVDVPEMNYTSDDQPYPRGEICVRGPIVFQGYYKDEVQTREVLDEDGWLHTGDIGLWLSGGRLKIIDRKKNIFKLAQGEYIAPEKIENVYAKCKFIAQCFIYGDSLNSSLVAIVSVDHDVLKAWAASEGIKYKDLGQLCNDPRARAAVLADMDALGREAQLRGFEFAKAVTLVLEPFTMENGLLTPTFKIKRPQAKEYFTKAISNMYAELATSDPSPKN*
>Gb_LACS4.1_GbM_A02G1275.1
MAGNNFVIEVEKGKDASDGQPSIGPVYRSSFAANGFPAPIPGMESCWDIFRMSVEKYPDNRMLGSRQIVDGKAGKYVWQTYREVYDIVIKVGNSIRSCDVVEGGKCGIYGANCPEWIISMEACNAHGLYCVPLYDTLGAGAVEFIICHAEISIAFVEEKKINELFKTFPASTEHLKTIVSFGKVTPEQKADAEKHGLKIYPWEEFLQLGENKNYDLPVKKKTDICTIMYTSGTTGDPKGVLISNDSIVTLIAGVKRLLGSVNEQLTMKDVYISYLPLAHIFDRVIEELFISHGASIGFWRGDVKLLVEDIGELKPSIFCAVPRVLDRIYSGLLQKISAGGLLKKKMFDLAYTYKYYNMKKGHEHGEASPICDKIVFSKVKQGLGGNVRLILSGAAPLSTHVEEFLRVVACCHVLQGYGLTESCAGSFVSLPNELSMLGTVGPPVPNIDVRLESVPEMNYDALASTPRGEICIKGNTLFSGYYKREDLTREVLIDGWFHTGDIGEWQPNGSMKIIDRKKNIFKLSQGEYVAVENLENIYGLVSAIDSIWIYGNSFESFLVAVVNPNKEALESWGADNNVSGDFESLCQNPKAKEFILGELAKTGKEKKLKGFEFIKAVHLDPMPFDMERDLLTPTYKKKRPQLLKYYQSVIDEMYKSANKPNA*
>Gb_LACS7.7_GbM_D09G0790.1
MSSLKSKRAIPENGNQKGKEFTSMDSTTAQRRLNTFHAHLVSAVESAFSHSHLRSSPTAAEFLSEQNYSVVLPEKLQTGKWNVYRSARSPLKLVSRFPDHPDIGTLHDNFLLAVDFFGDNNYLGTRIRVDGTVGEYKWMTYREAATARTAIGCGLIHHGILKGSCIGLYFINRPEWIIADHACSAYSLISVPLYDTLGPDAVKYIINHAELKAVFCVPQTLNPLLSILSEIPSVRLIVVVGGMENEVPSLPSSTGIQIVTYSRLLNQGRSYLQPFCQPKPDDIATICYTSGTTGTPKGVVLTHGNLIANAAGFSLTVKFNPTDVYISYLPLAHIFERFNQINLAHYGVAVGFYQGDNMRLMDDLASLRPTLFCSVPRLYNRIYAGILNAVKESGTLKERLFNAAYNSKKQAIMNGKSPSPIWDRLVFNKIKARLGGRVRFMASGASPLSPDVMDFLKICFGGHIIEGYGMTETSCVISCMDEGDILSGHVGSPNPACEIKLVDVPEMNYTSDDQPYPRGEICVRGPIVFQGYYKDEMQTREVLDEDGWLHTGDIGLWHTGGRLKIIDRKKNIFKLAQGEYIAPEKIENVYAKCKFIAQCFIYGDSLNSSLVAIVSVDQDALKAWASSQGLKYKDLEQLCNDPRARAAVQAEMDAVGRDAQLRGFEFAKSVTLVLEPFTMENGLLTPTFKIKRAQAKAYFAKAISNMYVELTTSDSSHVK*
>Gb_LACS9.2_GbM_A06G0558.1
MTGYIVGALVPIVFTLLLRSSKKVKKRGVPVDVGGEPGYTIRNSRFPSPVETSWEGISTLAELFEQACKQHADKPLLGTRKLILREVEVTEDGRSFEKLHLGDYEWLTYGKTFETVCDFASGLVQLGHKREERVAIFADTREEWFIALQACFRLNVTVVTIYASLGEEALCHSLNETEVTTVISGNKELKKLVNISGQLDTVTRVICMDDEFPSSANGRWTISSFADVKSVGRASPVDADLPLSADVAVIMYTSGSTGLPKGVMMTHGNVLATVSAVMTIVPGLGSKDVYLAYLPLAHILELAAENLIPAVGGIIGYGTPLTLTDTSNKIKRGTKGDATVLSPTVMAAVPAILDRVRDGVRKKVDAKGGLAKKLFDLAYSRRLSAINGSWFGAWGLEKFLWDFLVFKKVRAVLGGRIRFLLSGGAPLSADTQRFINICLGAPIGQGYGLTETCAGATFSEVDDTSVGRVGSPLPCSFVKLVDWPEGGYLINDSPMPRGEIVVGGSSVTLGYFKNEEKTKEVYKVDERGMRWFYTGDVGQFHADGCLEIIDRKKDIVKLQHGEYVSLGKVEAALSINPYVDNIMLHADPFHSYCVALVVASQHAVEDWASKQGVAFTDFAELCEKEETIKEVLSSLVQIGKKAGLEKFEIPAKIKLLSTPWTPESGLVTAALKIKREAIRKAFSEDLAKLYT*
>Gb_LACS4.3_GbM_D03G1022.1
MAGNNFVIEVEKGKDASDGQPSIGPVYRSSFAANGFPAPIPGMESCWDIFRMSVEKYPDNRMLGRRQIVDGKAGKYVWQTYREVYDIVIKVGNSIRSCDVVEGGKCGIYGANCPEWIISMEACNAHGLYCVPLYDTLGAGAVEFIICHAEISIAFVEEKKINELFKTFPASTEHLKTIVSFGKVTPEQKAEAEKHGLKIYPWEEFLQLGENKNYGLPVKKKTDICTIMYTSGTTGDPKGVLISNDSIVTLIAGVKRLLGSVNEQLTMKDVYISYLPLAHIFDRVIEELFISHGASIGFWRGDVKLLVEDIGELKPSIFCAVPRVLDRIYSGLLQKISAGGLLKKKMFDLAYTYKYYNMKKGRKHGEASPICDKIVFSKVKQGLGGNVRLILSGAAPLSTHVEEFLRVVACCHVLQGYGLTESCAGSFVSLPNELSMLGTVGPPVPNIDVRLESVPEMNYDALASTPRGEICIKGNTLFSGYYKREDLTREVLIDGWFHTGDIGEWQPNGSMKIIDRKKNIFKLSQGEYVAVENLENIYGLVSAIDSIWIYGNSFESFLVAVVNPNKEALESWAADNNVSGDFESLCKNPKAKEFILGELAKTGKEKKLKGFEIIKAVHLDPMPFDMERDLLTPTYKKKRPQLLKYYQGVIDEMYKSANKPNA*
>Gb_LACS1.2_GbM_D07G1530.1
MENRKVFSVKVEDGREGRDGKPSVGPVYRNLLAKQGYPPPDPEMSTTWTLFSSSVEKYPGNRMLGWRKFVDGKVGPYIWKTYKEVYDEVLHVGSALRASGVEPGCRVGIYGANCPQWIMAMEACGAHSLVCVPLYDTLGSGAVNFIIDHAEVDFVFVQDIKVKELLNPNCKSTQQLKAIVCFTSLAEEDNAKASQMGIKTYSWTEFLHMGKENPWEISPPQPFSICTIMYTSGTSGDPKGVVLTHETMATFVCGVDLFLDQFEDKMTVDDVYLSFLPLAHILDRMIEEYFFHRGASVGYYHGNLKELRDDIMELKPTFLAGVPRVYDMIHEGIQQALQELSPLRKWIFDALYKHKLSWMNKGYKQKFASPLADLLAFRKVKAKLGGRLRLLLSGGAPLSSEVEEFLRVTCCAFVVQGYGLTETCGACTIGFPDEMCFVGAVGSPAVYNDLRLEEVSDMGYDPLGNPPCGEICVKGKTLFSEYYKNPELTRESFEDGWFHTGDIGQMLPNGIVKVIDRKKNLIKLSQGEYVALEYLENVYGVTPIIDDVWVYGNSFKSMLVAVVVLHEEKAKKWAELNGYTVSLFELCSLSKLQNYVLSELKSTADKNKMRGFEYIKGVILEARAFDMERDLVTATLKKKRNNLLKYYQAEIDALYHNLTTKK*
>Gb_LACS8.2_GbM_D07G1039.1
MKNTKATTLSQPLTKKFHVDDFLSSFGEKFGTYGIVSAAIATVIVPILLSSIMRKKKGKKRGVPVEVGGETGYAVRNARTTELLQCPWEGATTIAELFEQCCKKYSRNHYLGTRKVIKKDFVTASDGRKFEKLQLGDYEWQTYGEVYQRACHFASGLVNFGHDVDTRIAIFSETRAEWQIALQGCLRQNITVVTIYASLGEDALIHSLNETQVTTLICESKQLKKLAAIRPSLETISSIIYFEDNEAANISGVFGSMSSLSVSSFHEVELLGERAPVPPSLPSKDNIAVIMYTSGSTGLPKGVMITHGNIVALAAAVLTVIPGIGKNDVYLAYLPLAHVLELAAESVMLSAGCAIGYGSPLTLTDTSSKIMRGTKGDASVLRPTLMAAVPAILDRVRDGVLKKVEEKGGLARKLFDIAYKRRLQSIEGSWFGAWGLERWLWDVIVFERVRAALGGRLRLMLSGGAPLSANSQRFINICMGAPVCQGYGLTETCAGSAFTEWDDTTIGRVGPPVPCCYLKLVNWEEGGYSISDKPMPRGEIVVGGHSVTHGYFNNPEKTDEVYKVDERGMRWFYTGDIGQFHPDGCLEIIDRKKDIVKLQHGEYISLGKVEAALTSSKFVDNLMVHADPFHSYCVALIVPSRPLLEKWAVEAGIKYQDFPELCGKAETVSEVQKSLSKVGKDAKLDKFEIPAKIKLMAEPWTPESGLVTAALKIKREQIKSKFKDDLQKLYQ*
>Gb_LACS4.2_GbM_A11G0290.1
MAEEKNYIIKVEEGKAATDERPSIGPVYRSCFAENGFPAPIPGMESCWDIFRMSVEKYPNHHMLGHRQIVDGKAGKYVWQTYKQVYDIVMKVGNSIRSCGVEEGGKCGIYGANCPEWIMTMEACNAHGLSCVPLYDTLGADAVEFIICHAEVSIAFVEEKKIAKLFKTFPNSTKYLRTIISFGKVTPEQKAEAEKQGLAIFTWEEFLQLGENKQYDLPIKKKTDICTIMYTSGTTGDPKGVLISNESIITLLAAVDCLLGRVNEELTMNDVYISYLPLAHIFDRVIEELFISHGASIGFWRGDVKLLLEDIGELKPSVFCAVPRVLDRIYSGLQQKISEGGLLKKTLFNVAYSFKLYNMRNGSKHAEASPFSDRIVFSQVKERLGGNLRIILSGAAPLSSHVEEFLRVVACCHVMQGYGLTETCAGTFVSLPHELSMLGTVGPPVPNVDVRLESVPEMGYDALASTPRGEICLKGTTLFSGYFKREDLTKEVMIDGWFHTGDIGEWQPNGSMKVIDRKKNIFKLSQGEYVAVENLENVYGCVSDIESIWVYGNSFESYLVAVVNPNKQALERWAADNGVSGDFETICKDPKAKEYILGELTRTGKEKQLKGFEFIKAVHLDHVPFDMDRDLLTPTFKKKRPQLLKYYQSVIDDMYNSINKPNA*
>Gb_LACS7.4_GbM_A11G4063.1
MFFNVRLLRHAVENYRDYKYLGTRIRVDGTVGEYKWMTFGEAATAREAIGSGLRYYGLEQGACVGLYFINRPEWMVVDHACSAYSYISVPLYDTLGPDAVKFVVNHSGIKAIFCVPETLNTLLSFISSIPSVRLIVVVGGADEHLPSLPSTPDVKFVSYLKLLGQGRRNLQPFFPPKPDDVATICYTSGTTGTPKGVVLTHGNLIANASAFCRKVKFYPSDIYISYLPLAHVYERSNQVICCNNGVGVGFYQGDNLKLMDDLAALRPTIFCSVPRLYYRIYAGITNAVSTSGALKERLFRAAYNSKRQAIMNGRNASPIWDKLVFNKIKEKLGGRVRILGSGASPLSPDVMDFLRVCFGCMLIEGYGMTETSCIITLMDVGDVLAGHVGSPHAACEVKLVDVPEMNYTSEDEPYPRGEICVRGPIVFQGYYKDEVQTREVFDDDGWFHTGDIGLWLPGGRLKIIDRKKNIFKLAQGEYIAPEKIENVYAKCKFVSQCFVYGDSFNSSLVAVVAVEPDVLRDWAASEGIQYEDLGQLCNDPRARNAVLAEMDDVGREAELRGFEFAKAVTLVPEQFTLENGLLTPTFKIKRSQAKEYFAKAIANMYAELSTSEPALSKL*
>Gb_LACS9.3_GbM_D05G2619.1
MNGYIVGAIVPIVLVLLRNSKRVKKRGVLVDVGGEPGYAIRNIRFPFPLETAWEGLSTLAELFEQSCKQNSNKSLLGTRKLISSEVEVTEDGRSFEKLHYGEYVWLTYAEAFAAVCYFASGLVQLGHRKGERVAIFADTREEWFIALQACFRRNVTVVTIYASLGEEALCHSLNETEVTTLICGAKELKKLVNISGQLDKIKHVICMDDEIPTAVSGRWAVTSFADVQRTGYENPVDADLPIAADVAVIMYTSGSTGLPKGVMLTHGNILATVAAVKTIIPGIGSKDVYLAYLPLAHILELAAEHLIVAVGGILGYGSPLTLTDTSSKIKPGTKGDASVLAPTLMAAVPAILDRVRDGVRKKVDAKGGLSKKLFDLAYSRRLSAINGSWFGAWGLEKYLWDLLVFKKVRAILGGRLRFLLSGGAPLSPDTQRFINICFGTPIGQGYGLTETCAGGTFSEVDDTSVGRVGAPLPCSFIKLVDWPKGGYLTSNSPMPRGEILIGGPNVTLGYFKNEEKTKESYRVDERGVRWFCTGDIGQFHSDGCLEIIDRKKDIVKLQHGEYVSLGKVETALSICPYVDNIMLHADPFHSFCVALVVASQQMVEDWASKQGITFTDFADLCEKEETIKEVHSSLAQAAKKSRLEKFEIPAKIKLISSPWTPESGLVTAALKIKREAIRRAFSEDLAKLYAS*
>Gb_LACS9.1_GbM_A05G2638.1
MNGYIVGAIVPIVLVLLRNSRRVKKRGVLVDVGGEPGYTIRNIRFPFPLETAWEGVSTLAELFEQSCKQNSNKSLLGTRKLISSEVEVTEDGRSFEKLHYGEYVWLTYAETFAAVCYFASGLVQLGHKKGERVAIFADTREEWFIALQACFTRNVTVVTIYASLGEEALCHSLNETDVTTLICGAKELKKLVNLSGQLDKIKHVICMDDEIPTAASGRWAVTSFADVQRTGYENPVDADLPIAADVAVIMYTSGSTGLPKGVMLTHGNILATVAAVKTIIPGIGSKDVYLAYLPLAHILELAAEHLIVAVGGILGYGSPLTLTDTSSKIKPGTKGDASVLAPTLMAAVPAILDRLRDGIRKKVDAKGGLSKKLFDLAYSRRLSAINGSWFGAWGLEKYLWDLLIFKKVRAILGGRLRFLLSGGAPLSPDTQRFINICFGTPIGQGYGLTETCAGGTFSEVDDTSVGRVGAPLPCSFIKLVDWPEGGYLTSNSPMPRGEILIGGPNVTLGYFKNEEKTKESYRVDERGVRWFCTGDIGQFHSDGCLEIIDRKKDIVKLQHGEYVSLGKVETALSISPYVDNIMLHADPFHSFCVALVVASQQMVEDWASKQGITFTDFADLCEKEETIKEVHSSLAQTAKKSRLEKFEIPAKIKLISSPWTPESGLVTAALKIKREAIRRAFSEDLAKLYAS*
>Gb_LACS7.1_GbM_A01G0244.1
MDSITAERRLNAIHGHLVPVVVVGAGSHSNDLRSNPTAGEFLCAEKGYSVVLPEKLQTGKWNVYRSACSPFKLVTRFPDHPDIGTLHDNFVQAVDTFRDYKYLGTRIRVDGTIGEYKWMTYGEAGTARAAIGSGLLFHGIPKGSCVGFYLINRPEWLIVDHACSAYSLVSVPLYDTLGPDAVKYIVNHADVKAIFCVPQTLNSLRGFFNEIPSVQLIVVVGGMDNELPSLPPSTEIQIVTYAKLLSEGRGNPQPFSPPNPNDVATICYTSGTTGTPKGVVLTHGNLIANAAGCSIATKFYPSDIYISYLPLAHIYERGYQVLLAYFGVAVGFYQGDNMELMNDLVALRPTIFCSVPRLYNRIYAGILSAVKSSGPLKERLFNAAYNSKRQAIMNGNNPSPLWDKLVFNKIKAKLGGRVRFFSSGASPLSPDILDFLKICFGGRVLEGYGMTESSFVISMMDEGDNLSGHVGSPNPACEIKLVDVPEMNYTSDDEPHPRGEICVRGPIIFQGYYKDEAHTKEVLDEDGWLHTGDIGLWLPGGRLKIIDRKKNIFKLAQGEYISPEKIENVYAKCRFISQCFIYGKSETKRCSISSCFHFSSLLTLQLFCLVGDSLNSSLVAIVSVDQDVLKTWAATEGIKYKDLEQLCNDRTARAAVLSDMDAIGREAQAMLLD*
>Gb_LACS7.2_GbM_A01G0245.1
MDSSSAKRRLNAIHGHLVPVVCGGDGSHSGLRANPTAGEFLCEQGYSVVLPEKLKTGKWNVYRSARSPFKLVTRFPDHPDIGTLHDNFVHAVDTFRDYKYLGTRIQADGTVGEYKWMTYGEAGTARAAIGSGLIYHGIPKGSCIGLYFINRPEWLIVDQACSAYSLVSVPLYDTLGPDAVKYIVNHADVKAIFCVPQTLNSLLNFLSEIPSVHLVVVVGGKENEVPSLPPSTGLQIVTYAKLLSQGRRNLQPFSPPKPDDVATICYTSGTTGTPKGVVLTHGNLIANAAGCSTGTKFYPSDVYISYLPLAHIYERAYQVALLYFGVAVGFYQGDNMKLMDDLVALQPTIFCSVPRLYNRIYAGIINAVKSSGPLKERLFNAAYNSKKHAIMNGKSPSPLLDKLVFNKIKAKLGGRIRFLSSGASPLSPDVLDFLTICFGCRVVEGYGMTETSCVISSMEEGDNLSGHVGSPNPSCEIKLVDVPEMNYTSDDQPYPRGEICVRGPIVFQGYYKDEVQTREVLDEDGWLHTGDIGLWLSGGRLKIIDRKKNIFKLAQGEYIAPEKIENVYAKCKFIAQCFIYGDSLNSSLVAIVSVDHDVLKAWAASEGIKYKDLGQLCNDPRARAAVLADMDALGREAQLRGFEFAKAVTLVLEPFTMENGLLTPTFKIKRPRAKEYFAKAISNMYAELASSDPSPKN*
>Gb_LACS1.1_GbM_A07G1542.1
MENMKVFSVKVEDGREGRDGKPSVGPVYRNLLAKQGYPPPDPEMSTTWTLFSSSVEKYPGNRMLGWRKFVNGKVGPYIWKTYKEVYDEVLHVGSALQASGAEPGCRVGIYGANCPQWIMAMEACGAHCLVCVPLYDTLGSGAVNFIIDHAEVDFVFVQDIKVKELLNPNCKSAQRLKAIVCFTSLAEEDNAKASQMGIKTYSWTEFLHMGKENPWEISPPQPFSICTIMYTSGTSGDPKGVVLTHETMATFVCGVDLFLDQFEDKMTVDDVYLSFLPLAHILDRMIEEYFFHRGASVGYYHGNLKELRDDIMELKPTFLAGVPRVYDMIHEGIQKALQELSPLRKWIFDALYKHKLSWMNKGYKQKFASPLADLLAFRKVKAKLGGRLRLLLSGGAPLSSEVEEFLRVTCCAFVVQGYGLTETCGACTIGFPDEMCFVGTVGSPAVYNDLRLEEVSDMGYDPLGNPPCGEICVKGKTIFSEYYKNPELTRESFKDGWFHTGDIGQMLPNGIVKVIDRKKNLIKLSQGEYVALEYLENVYGVTPIIDDVWVYGNSFKSMLVAVVVLHEENAKKWAELNGYTVSLSELCSLSKLQNYVLSELKFTAEKNKMRGFEYIKGVILEARAFDMERDLVTATLKKKRNNLLKYYQAEIDALYHNLTTKK*
>Gb_LACS8.1_GbM_A07G1056.1
MKNTKATTLSQPLTKKFHVDDYLSSFGEKYGTYGIVSAAIAAVIVPILLSSIMGKKKGKKRGVPVEVGGETGYAVRNARTTELLQFPWEGATTIAELFDQCCKKYSRNHYLGTRRVIKKDFVTASEGRKFEKLHLGDYEWQTYGEVYQRACHFASGLVNFGHDVDTRIAIFSETRAEWQIALQGCLRQNITVVTIYASLGEDALIHSLNETQVTTLICESKQLKKLAAIRPSLETISSIIYFEDNEAANISGVFGSMSSLSVSSFHEVELLGERAPVPPSLPSKDNIAVIMYTSGSTGLPKGVMITHGNIVALAAAVMTVIPGIGKNDVYLAYLPLAHVLELAAESVMLTAGCAIGYGSPLTLTDTSSKIMRGTKGDASVLRPTLMAAVPAILDRVRDGVLKKVEEKGGLAKKLFDIAYKRRLQSIEGSWFGAWGLERWLWDVIVFERVRAALGGRLRLMLSGGAPLSANSQRFINICMGAPVCQGYGLTETCAGSAFTEWDDTTIGRVGPPVPCCYLKLVNWEEGRYSISDKPMPRGEIVVGGHSVTHGYFNNPEKTDEVYKVDERGMRWFYTGDIGQFHPDGCLEIIDRKKDIVKLQHGEYISLGKVEAALMSSKFVDNLMVHADPFHSYCVALIVPSRDVLEKWAVEAGIKYQDFPELCGKAETVSEVQKSLSKVGKDAKLDKFEIPAKITLMAEPWTPESGLVTAALKIKREQIKSTFKDDLQKLYQ*
>Gb_LACS7.3_GbM_A09G0812.1
MSSLKSKRAIPENGKGFTSMDSTTAQRRLKSIHAHLVSVVDSAFSHIHLRSSPTAAEFLSEQNYSVVLPEKLQTGKWNVYRSARSPLKLVSRFPNHPDIGTLHDNFLLAVDFFGDNNYLGTRIRVDGTVGEYKWMTYREAATARTAIGCGLIHHGILKGSCIGLYFINRPEWIIVDHACSAYSLISVPLYDTLGPGAVKYIINHAELKAVFCVPQTLNPLLSILSEIPSVRLIVVVGGMENEVPSLPSSTGIQIVTYSRLLNQGRSYLQPFCQPKPDDIATICYTSGTTGTPKGVVLTHGNLIANAAGFSLAVKFNPRDVYISYLPLAHIFERFNQINLAHYGVAVGFYQGDNMRLMDDLAALRPTLFCSVPRLSNRIYAGILNAVKESGTLKERLFNAAYNSKKQAIMNGRSPSPIWDRLVFNKIKARLGGRVRFMASGASPLSPDVMDFLKICFGGHIIEGYGMTETSCVISCMDEGDILSGHVGSPNPACEIKLVDVPEMNYTSDDQPYPRGEICVRGPIVFQGYYKDEMQTREVLDEDGWLHTGDIGLWHTGGRLKIIDRKKNIFKLAQGEYIAPEKVENVYAKCKFIAQCFIFGDSLNSSLVAIVSVDQDALKAWASSQGIKYKDLEQSCNDPRARAAVQAEMDAVGRDAQLRGFEFAKSVTLVLEPFTMENGLLTPTFKIKRAQAKAYFAKAISDMYAELTTSDSSPVK*
>Gb_LACS7.8_GbM_D11G3644.1
MESPAQRRLNAIQSHLLPSAVSAAEDESLIGRNVTSSSSSPPFFVDQQYSVILPEKLQTGKWNVYRSARSPMKLLSRFDDHPEIGTLHENFVHAVETFRDYKYLGTRIRVDGTVGEYKWMTFGEAATAREAIGSGLRYYGLEQGACVGLYFINRPEWLVVDHACSAYSYISVPLYDTLGPDAVKFVVNHSGIKAIFCVPETLNTLLSFISSIPSVRLIVVVGGADEHLPSLPSTPGVKFVSYLKLLGQGRRNLQPFCPPKPDDVATICYTSGTTGTPKGVVLTHGNLIANASAFCRKVKFYSSDVYISYLPLAHIYERSNQVICCNNGVGVGFYQGDNLKLMDDLAALRPTIFCSVPRLYNRIYAGITNAVSTSGALKERLFRAAYNSKRQAIMNGRNASPIWDKLVFNKIKEKLGGRVRILGSGASPLSPDVMDFLRVCFGCMLIEGYGMTETSCIITLMDVGDVLAGHVGSPHAACEVKLVDVPEMNYTSEDEPYPRGEICVRGPIVFQGYYKDEVQTREVFDDDGWFHTGDIGLWLPGGRLRIIDRKKNIFKLAQGEYIAPEKIENVYAKCKFASQCFVYGDSFNSSLVAVVAVEPDVLRDWAASEGIQYEDLGQLCNDPRAKNAVLAEMDDVGREAQLRGFEFAKAVTLVPEQFTLENGLLTPTFKIKRSQAKEYFAKAIANMYAELSTSEPAPSKL*
>Gb_LACS4.4_GbM_D11G0269.1
MAEEKNYIIKVEEGKAATDERPSIGPVYRSSFAENGFPAPIPGMESCWDIFRMSVEKYPNHHMLGHRQIVDGKAGKYVWQTYKQVYDIVMKVGNSIRSCGVEEGGKCGIYGANCPEWIMTMEACNAHGLSCVPLYDTLGAGAVEFIICHAEVSIAFVEEKKIAELFKTFPNSTKYLRTIISFGKVTPEQKAEAEKQGLAIFTWEEFLQLGENKQYDLPIKKKTDICTIMYTSGTTGDPKGVLISNESIITLLAAVDCLLGRVNEELTMNDVYISYLPLAHIFDRVIEELFISHGASIGFWRGDVKLLLEDIGELKPSVFCAVPRVLARIYSGLQQKISEGGLLKKTLFNVAYSFKFYNMRNGSKHAEASPFSDRIVFSQVKERLGGNLRIILSGAAPLSSHVEEFLRVVACCHVMQGYGLTETCAGTFVSLPHELSMLGTVGPPVPNVDVRLESVPEMGYDALASTPRGEICLKGTTLFSGYFKREDLTKEVMIDGWFHTGDIGEWQPNGSMKVIDRKKNIFKLSQGEYVAVENLENVYGCVSDIESIWVYGNSFESYLVAVVNPNKQALERWAADNGVSGDFETICKDPKAKEYILGELTRTGKEKQLKGFEFIKAVHLDHVPFDMDRDLLTPTFKKKRPQLLKYYQSVIDDMYKSINKPNA*
>Gb_LACS9.4_GbM_D06G0530.1
MTGYIVGALVPIVFTLLLRSSKKVKKRGVPVDVGGEPGYTIRNSRFPSPVETSWEGISTLAELFEQACKQHADKPLLGTRKMILREVEVTEDGRSFEKVHLGDYEWLTYGKTFETVCDFASGLVQLGHKREERVAIFADTREEWFIALQSCFRLNVTVVTIYASLGEEALCHSLNETEVTTVICGNKELKKLVNISGQLDTVTRVICMDDEFPSSANSRWTISSFADVKSVGRASPVDADLPLSDDVAVIMYTSGSTGLPKGVMMTHGNVLATVSAVMTIVPGLGSKDVYLAYLPLAHILELAAENLIPAVGGIIGYGTPLTLTDTSNKIKRGTKGDATVLSPTVMAAVPAILDRVRDGVRKKVDAKGGLAKKLFDLAYSRRLSAINGSWFGAWGLEKFLWDFLVFKKVRAVLGGRIRFLLSGGAPLSADTQRFINICLGAPIGQGYGLTETCAGATFSEVDDTSIGRVGSPLPCSFVKLVDWPEGGYLISDSPMPRGEIVVGGPSVTLGYFKNEEKTKEVYKVDERGMRWFYTGDVGQFHADGCLEIIDRKKDIVKLQHGEYVSLGKVEAALSISPYVDNIMLHADPFHSYCVALVVASQHAVEDWASKQGVAFTDFAELCEKEETIKEVLSSLVQIGKKARLEKFEIPAKIKLLSTPWTPESGLVTAALKIKREAIRKAFSEDLAKLYT*
>Gh_LACS7.1_GH_A01G0240.1
MDSITAERRLNAIHGHLVPVVVVGAGSHSNDLRSNPTAGEFLSEKGYSVV
LPEKLQTGKWNVYRSACSPFKLVTRFPDHPDIGTLHDNFVQAVDTFRDYK
YLGTRIRVDGTIGEYKWMTYGEAGTARAAIGSGLLFHGIPKSGSLLIMLA
LHIPLYQFLCPDAVKYIVNHADVKAIFCVPQTLNSLRGFFNEIPSVQLIV
VVGGMDNELPSLPPSTEIQIVTYAKLLSEGRGNPQPFSPPNPNDVATICY
TSGTTGTPKGVVLTHGNLIANAAGCSIATKFYPSDIYISYLPLAHIYERG
YQVLLAYFGVAVGFYQGDNMELMNDLVALRPTIFCSVPRLYNRIYAGILS
AVKSSGPLKERLFNAAYNSKRQAIMIFVSFLFVPCWKVRNNPSPLWDKLV
FNKIKAKLGGRVRFFSSGASPLSPDILDFLKICFGGRVLEGYGMTESSFV
ISMMDEGDNLSGHVGSPNPACEIKLVDVPEMNYTSDDEPHPRGEICVRGP
IIFQGYYKDEAHTKEVLDEDGWLRTGDIGLWLPGGRLKIIDRKKNIFKLA
QGEYISPEKIENVYAKCRFISQCFIYGKSETKRWSISSCFHFSSLLTLQL
FCLVGDSLNSSLVAIVSVDQDVLKTWAATEGIKYKDLEQLCNDRTARAAV
LSDMDAIGREAQAMLLD
>Gh_LACS7.2_GH_A01G0241.1
MDSSSAKRRLNAIHGHLVPVVCGGDGSHSGLRANPTAGEFLCEQGYSVVL
PEKLKTGKWNVYRSARSPFKLVTRFPDHPDIGTLHDNFVHAVDTFRDYKY
LGTRIQADGTVGEYKGMTYGEAGTARAAIGSGLIYHGIPKGSCIGLYFIN
RPEWLIVDQACSAYSLVSVPLYDTLGPDAVKYIVNHADVKAIFCVPQTLN
SLLNFLSEIPSVHLVVVVGGKENEVPSLPPSTGLQIVTYAKLLSQGRRNL
QPFSPPKPDDVATICYTSGTTGTPKGVVLIHGNLIANAAGCSTGTKFYPS
DVYISYLPLAHIYERAYQVALLYFGVAVGFYQGDNMKLMDDLVALQPTIF
CSVPRLYNRIYAGIINAVKSSGPLKERLFNAAYNSKKHAIMNGKSPSPLW
DKLVFNKIKAKLGGRIRFLSSGASPLSPDVLDFLTICFGCRVVEGYGMTE
TSCVISSMEEGDNLSGHVGSPNPSCEIKLVDVPEMNYTSDDQPYPRGEIC
VRGPIVFQGYYKDEVQTREVLDEDGWLHTGDIGLWLSGGRLKIIDRKKNI
FKLAQGEYIAPEKIENVYAKCKFIAQCFIYGDSLNSSLVAIVSVDHDVLK
AWAASEGIKYKDLGQLCNDPRARAAVLADMDALGREAQLRGFEFAKAVTL
VLEPFTMENGLLTPTFKIKRPRAKEYFAKAISNMYAELASSDPSPKN
>Gh_LACS2.1_GH_A01G1967.1
MSVTYTVKVEDSRPESGKKPSAGPVYRCIYAKYGLLDLPDRMHSPWEFFS
ESVKRNPNNRMLGRRQTTDSKQAGPYVWITYQEAYDAALRIGSAMRNQGV
NPGDRCGIYGSNCPEWIIAMEACNCQAVTYVPLYHTLGANAVEFIVNHAE
VAIAFVQENKLPAILSCLPACCSYLKTIVSFANVSSIQKKEAEELGVSLF
SWKEFSELGSLDCELPQKQKTDICTIMYTSGTTGEPKGVILTNKAIMTEV
LSIDQLIEITDKACSEEDTYFSFLPLAHVYDQIMETYFIKRGSSIGFWQG
DVRYLMDDVQELKPTAFCAVPRVYDRIYTGIVNKIASGGLIRNKLFQYAY
NYKLRNIENGFPQDKASPLLDKLVFDKVRQALGGKVRLMLSGAAPLPRHV
EEFLRVSCCSNLSQGYGLTESCGGCFTSLANVMSMIGTVGVPITTIEARL
ESVPEMGYDALSSVPRGEICLRGNTLFSGYYKRQDLTDEVVIDGWFHTGD
IGELQSDGSMKIIDRKKNIFKLSQGEYVAVENIENTYSRCPLIASIWVYG
NSFESFLVAVVVPERKALEDWGKENGEATDFKSLCENPKARKYILNELNS
TGQTHHLRGFELLKAVYLEPNPFDMERDLVTPTFKLKRPQLLKYYKDRID
ELYSEGKGAKV
>Gh_LACS4.1_GH_A02G1129.1
MAGNNFVIEVEKGKDASDGQPSIGPVYRSSFAANGFPAPIPGMESCWDIF
RMSVEKYPDNRMLGRRQIVDGKAGKYVWQTYREVYDIVIKVGNSIRSCDV
VEGGKCGIYGANCPEWIISMEACNAHGLYCVPLYDTLGAGAVEFIICHAE
ISIAFVEEKKINELFKTFPASTEHLKTIVSFGKVTPEQKADAEKHGLKIY
PWEEFLQLGENKNYDLPVKKKTDICTIMYTSGTTGDPKGVLISNDSIVTL
IAGVKRLLGSVNEQLTMKDVYISYLPLAHIFDRVIEELFISHGASIGFWR
GDVKLLVEDIGELKPSIFCAVPRVLDRIYSGLLQKISAGGLLKKKMFDLA
YTYKYYNMKKGRKHGEASPICDKIVFSKVKQGLGGNVRLILSGAAPLSTH
VEEFLRVVACCHVLQGYGLTESCAGSFVSLPNELSMLGTVGPPVPNIDVR
LESVPEMNYDALASTPRGEICIKGNTLFSGYYKREDLTREVLIDGWFHTG
DIGEWQPNGSMKIIDRKKNIFKLSQGEYVAVENLENIYGLVSAIDSIWIY
GNSFESFLVAVVNPNKEALESWGADNNVSGDFESLCQNPKAKEFILGELA
KTGKEKKLKGFEFIKAVHLDPMPFDMERDLLTPTYKKKRPQLLKYYQSVI
DEMYKSANKPNA
>Gh_LACS9.1_GH_A05G2348.1
MNGYIVGAIVPIVLVLLRNSRRVKKRGVLVDVGGEPGYTIRNIRFPFPLE
TAWEGVSTLAELFEQSCKQNSNKSLLGTRKLISSEVEVTEDGRSFEKLHY
GEYVWLTYAETFAAVCYFASGLVQLGHKKGERVAIFADTREEWFIALQAC
FTRNVTVVTIYASLGEEALCHSLNETDVTTLICGAKELKKLVNLSGQLDK
IKHVICMDDEIPTAASGRWAVTSFADVQRTGYENPVDADLPIAADVAVIM
YTSGSTGLPKGVMLTHGNILATVAAVKTIIPGIGSKDVYLAYLPLAHILE
LAAEHLIVAVGGILGYGSPLTLTDTSSKIKPGTKGDASVLAPTLMAAVPA
ILDRLRDGIRKKVDAKGGLSKKLFDLAYSRRLSAINGSWFGAWGLEKYLW
DLLIFKKVRAILGGRLRFLLSGGAPLSPDTQRFINICFGTPIGQGYGLTE
TCAGGTFSEVDDTSVGRVGAPLPCSFIKLVDWPEGGYLTSNSPMPRGEIL
IGGPNVTLGYFKNEEKTKESYRVDERGVRWFCTGDIGQFHSDGCLEIIDR
KKDIVKLQHGEYVSLGKVETALSISPYVDNIMLHADPFHSFCVALVVASQ
QMVEDWASKQGITFTDFADLCEKEETIKEVHSSLAQTAKKSRLEKFEIPA
KIKLISSPWTPESGLVTAALKIKREAIRRAFSEDLAKLYAS
>Gh_LACS9.2_GH_A06G0487.1
MTGYIVGALVPIVFTLLLRSSKKVKKRGVPVDVGGEPGYTIRNSRFPSPV
ETSWEGISTLAELFEQACKQHADKPLLGTRKLILREVEVTEDGRSFEKLH
LGDYEWLTYGKTFETVCDFASGLVQLGHKREERVAIFADTREEWFIALQA
CFRLNVTVVTIYASLGEEALCHSLNETEVTTVISGNKELKKLVNISGQLD
TVTRVICMDDEFPSSANGRWTISSFADVKSVGRASPVDADLPLSADVAVI
MYTSGSTGLPKGVMMTHGNVLATVSAVMTIVPGLGSKDVYLAYLPLAHIL
ELAAENLIPAVGGIIGYGTPLTLTDTSNKIKRGTKGDATVLSPTVMAAVP
AILDRVRDGVRKKVDAKGGLAKKLFDLAYSRRLSAINGSWFGAWGLEKFL
WDFLVFKKVRAVLGGRIRFLLSGGAPLSADTQRFINICLGAPIGQGYGLT
ETCAGATFSEVDDTSVGRVGSPLPCSFVKLVDWPEGGYLINDSPMPRGEI
VVGGSSVTLGYFKNEEKTKEVYKVDERGMRWFYTGDVGQFHADGCLEIID
RKKDIVKLQHGEYVSLGKVEAALSINPYVDNIMLHADPFHSYCVALVVAS
QHAVEDWASKQGVAFTDFAELCEKEETIKEVLSSLVQIGKKAGLEKFEIP
AKIKLLSTPWTPESGLVTAALKIKREAIRKAFSEDLAKLYT
>Gh_LACS8.1_GH_A07G0965.1
MKNTKATTLSQPLTKKFHVDDYLSSFGEKYGTYGIVSAAIAAVIVPILLS
SIMGKKKGKKRGVPLEVGGETGYAVRNARTTELLQFPWEGATTIAELFDQ
CCKKYSRNHYLGTRRVIKKDFVTASDGRKFEKLHLGDYEWQTYGEVYQRA
CHFASGLVNFGHDVDTRIAIFSETRAEWQIALQGCLRQNITVVTIYASLG
EDALIHSLNETQVTTLICESKQLKKLAAIRPSLETISSIIYFEDNEAANI
SGVFGSMSSLSVSSFHEVELLGERAPVPPSLPSKDNIAVIMYTSGSTGLP
KGVMITHGNIVALAAAVMTVIPGIGKNDVYLAYLPLAHVLELAAESVMLT
AGCAIGYGSPLTLTDTSSKIMRGTKGDASVLRPTLMAAVPAILDRVRDGV
LKKVEEKGGLAKKLFDIAYKRRLQSIEGSWFGAWGLERWLWDVIVFERVR
AALGGRLRLMLSGGAPLSANSQRFINICMGAPVCQGYGLTETCAGSAFTE
WDDTTIGRVGPPVPCCYLKLVNWEEGRYSISDKPMPRGEIVVGGHSVTHG
YFNNPEKTDEVYKVDERGMRWFYTGDIGQFHPDGCLEIIDRKKDIVKLQH
GEYISLGKVEAALMSSKFVDNLMVHADPFHSYCVALIVPSRDVLEKWAVE
AGIKYQDFPELCGKAETVSEVQKSLSKVGKDAKLDKFEIPAKITLMAEPW
TPESGLVTAALKIKREQIKSTFKDDLQKLYQ
>Gh_LACS1.1_GH_A07G1407.1
MENMKVFSVKVEDGREGRDGKPSVGPVYRNLLAKQGYPPPDPEMSTTWTL
FSSSVEKYPGNRMLGWRKFVNGKVGPYIWKTYKEVYDEVLHVGSALQASG
AEPGCRVGIYGANCPQWIMAMEACGAHSLVCVPLYDTLGSGAVNFIIDHA
EVDFVFVQDIKVKELLNPNCKSAQRLKAIVCFTSLAEEDNAKASQMGIKT
YSWTEFLHMGKENPWEISPPQPFSICTIMYTSGTSGDPKGVVLTHETMAT
FVCGVDLFLDQFEDKMTVDDVYLSFLPLAHILDRMIEEYFFHRGASVGYY
HGNLKELRDDIMELKPTFLAGVPRVYDMIHEGIQKALQELSPLRKWIFDA
LYKHKLSWMNKGYKQKFASPLADLLAFRKVKAKLGGRLRLLLSGGAPLSS
EVEEFLRVTCCAFVVQGYGLTETCGACTIGFPDEMCFVGTVGSPAVYNDL
RLEEVSDMGYDPLGNPPCGEICVKGKTIFSEYYKNPELTRESFKDGWFHT
GDIGQMLPNGIVKVIDRKKNLIKLSQGEYVALEYLENVYGVTPIIDDVWV
YGNSFKSMLVAVVVLHEENAKKWAELNGYTVSLSELCSLSKLQNYVLSEL
KFTAEKNKMRGFEYIKGVILEARAFDMERDLVTATLKKKRNNLLKYYQAE
IDALYHNLTTKK
>Gh_LACS7.3_GH_A09G0738.1
MSSLKSKRAIPENGKGFTSMDSTTAQRRLNSIHAHLVSVVDSAFSHSHLR
SSPTAAEFLSEQNYSVVLPEKLQTGKWNVYRSARSPLKLVSRFPNHPDIG
TLHDNFLLAVDFFGDNNYLGTRIRVDGTVGEYKWMTYREAATARTAIGCG
LIHHGILKGSCIGLYFINRPEWIIVDHACSAYSLISVPLYDTLGPGAVKY
IINHAELKAVFCVPQTLNPLLSILSEIPSVRLIVVVGGMENEVPSLPSST
GIQIVTYSRLLNQGRSYLQPFCQPKPDDIATICYTSGTTGTPKGVVLTHG
NLIANAAGFSLAVKFNPRDVYISYLPLAHIFERFNQINLAHYGVAVGFYQ
GDNMRLMDDLAALRPTLFCSVPRLSNRIYAGILNAVKESGTLKERLFNAA
YNSKKQAIMNGRSPSPIWDRLVFNKIKARLGGRVRFMASGASPLSPDVMD
FLKICFGGHIIEGYGMTETSCVISCMDEGDILSGHVGSPNPACEIKLVDV
PEMNYTSDDQPYPRGEICVRGPIVFQGYYKDEMQTREVLDEDGWLHTGDI
GLWHTGGRLKIIDRKKNIFKLAQGEYIAPEKVENVYAKCKFIAQCFIFGD
SLNSSLVAIVSVDQDALKAWASSQGIKYKDLEQLCNDPRARAAVQAEMDA
VGRDAQLRGFEFAKSVTLVLEPFTMENGLLTPTFKIKRAQAKAYFAKAIS
DMSSTRGSG
>Gh_LACS4.2_GH_A11G0241.1
MAEERNYIIKVEEGKAATDERPSIGPVYRSCFAENGFPAPIPGMESCWDI
FRMSVEKYPNHHMLGHRQIVDGKAGKYVWQTYKQVYDIVMKVGNSIRSCG
VEEGGKCGIYGANCPEWIMTMEACNAHGLSCVPLYDTLGADAVEFIICHA
EVSIAFVEEKKIAELFKTFPNSTKYLRTIISFGKVTPEQKAEAEKQGLAI
FTWEEFLQLGENKQYDLPIKKKTDICTIMYTSGTTGDPKGVLISNESIIT
LLAAVDCLLGRVNEELTMNDVYISYLPLAHIFDRVIEELFISHGASIGFW
RGDVKLLLEDIGELKPSVFCAVPRVLDRIYSGLQQKISEGGLLKKTLFNV
AYSFKFYNMRNGSKHAEASPFSDRIVFSQVKERLGGNLRIILSGAAPLSS
HVEEFLRVVACCHVMQGYGLTETCAGTFVSLPHELSMLGTVGPPVPNVDV
RLESVPEMGYDALASTPRGEICLKGTTLFSGYFKREDLTKEVMIDGWFHT
GDIGEWQPNGSMKVIDRKKNIFKLSQGEYVAVENLENVYGCVSDIESIWV
YGNSFESYLVAVVNPNKQALERWAADNGVSGDFETICKDPKAKEYILGEL
TRTGKEKQLKGFEFIKAVHLDHVPFDMDRDLLTPTFKKKRPQLLKYYQSV
IDDMYNSINKPNA
>Gh_LACS7.4_GH_A11G3368.1
MESPAQRRLNAIQSHLLPSAVYAAEDESLIGRNVTSSSSSPPFFVDQQYS
VVLPEKLQTGKWNVYRSARSPMKLLSRFDDHPEIGTLHENFVHAVETYRD
YKYLGTRIRVDGTVGEYKWMTFGEAATAREAIGSGLRYYGLEQGACVGLY
FINRPEWMVVDHACSAYSYISVPLYDTLGPDAVKFVVNHSGIKATFCVPE
TLNTLLSFISSIPSVRLIVVVGGADEHLPSLPSTPDVKFVSYLKLLGQGR
RNLQPFFPPKPDDVATICYTSGTTGTPKGVVLTHRNLIANASAFCRKVKF
YPSDVYISYLPLAHIYERSNQVICCNNGVGVGFYQGDNLKLMDDLAALRP
TIFCSVPRLYNRIYAGITNAVSTSGALKERLFRAAYNSKRQAIMNGRNAS
PIWDKLVFNKIKEKLGGRVRILGSGASPLSPDVMDFLRVCFGCMLIEGYG
MTETSCIITLMDVGDVLAGHVGSPHAACEVKLVDVPEMNYTSEDEPYPRG
EICVRGPIVFQGYYKDEVQTREVFDDDGWFHTGDIGLWLPGGRLKIIDRK
KNIFKLAQGEYIAPEKIENVYAKCKFVSQCFVYGDSFNSSLVAVVAVEPD
VLRDWAASEGIQYEDLGQLCNDPRARNAVLAEMDDVGREAQLRGFEFAKA
VTLVPEQFTLENGLLTPTFKIKRSQAKEYFAKAIANMYAELSTSEPALSK
L
>Gh_LACS7.5_GH_D01G0229.1
MDSSIAERRLNAIHGHLVPVVVVGAASHSNDLRSNPTAGEFLCAEKGYSV
VLPEKLQTGKWNVYRSACSPFKLVTRFPDHPDIGTLHENFVHAVDTFRDY
KYLGTRIRVNGTIGEYKWMTYGEAGTARAAIGSGLLFHGIPKGSCVGFYF
INRPEWLIVDYACSAYSLVSVPLYDTLGPDAVKYIVNHADVKAIFCVPQT
LNSLRGFFNEIPSVHLIVVVGGMDNELPSLPPSTDIQIVTYAKLLSEGRG
NPQPFSPPNPNDVATICYTSGTTGTPKGVVLTHGNLIANAAGCSIATKFY
PSDIYISYLPLAHIYERGYQVLLAYFGVAVGFYQGDNMELMNDLVALRPT
IFCSVPRLYNRIYAGILSAVKSSGSLKERLFNAAYNSKRQAIMNGNNPSP
LWDKLVFNKIKAKLGGRVRFFSSGASPLSPDILDFLKICFGGRVLEGYGM
TESSCVISMMDEGDNLSGHVGSPNPACEIKLVDVPEMNYTSDDEPHPRGE
ICVRGPIIFQGYYKDEVHTKEVLDEDGWLHTGDIGLWLPGGRLKIIDRKK
NIFKLAQGEYISPEKIENVYAKCRFISQCFIYGKSETKRCSISSCFHFSS
LLTLQLFCLAGDSLNSSLVAIVSVDQDVLKTWAATEGIKYKDLEQLCNDR
TARAAVLSDMDAIGREAQAMLLD
>Gh_LACS7.6_GH_D01G0230.1
MDSSSAERRLNAIHGHLVPVVCGGAGSHSGLRVNPTAGEFLCEQGYSVVL
PEKLKTGKWNVYRSARSPFKLVTRFPDHPDIGTLHDNFIHAVDTFRDYKY
LGTRIQADGTVGEYKWMTYGEAGTARAAIGSGLIYHGIPKGSCIGLYFIN
RPEWLIVDHACSAYSLVSVPLYDTLGPDAVKYIVNHADVKAIFCVPQTLN
SLLNFLSEIPSVRLVVVVGGKENEVPSLPPSTGIQIVTYTKLLSQGRRNL
QPFSPPKPDDVATICYTSGTTGTPKGVVLTHGNLIANAAGCSTGTKFYPS
DVYISYLPLAHIYERAYQVALLYFGVAVGFYQGDNMKLMDDLVALQPTIF
CSVPRLYNRIYAGIVNAVKTSGPLKERLFNAAYNSKKHAIMNGKSPSPLW
DKLVFNKIKAKLGGRIRFLSSGASPLSPDVLDFLKICFGCRVVEGYGMTE
TSCVISSMEEGDNLSGHVGSPSPACEIKLVDVPEMNYTSDDQPYPRGEIC
VRGPIVFQGYYKDEVQTREVLDEDGWLHTGDIGLWLSGGRLKIIDRKKNI
FKLAQGEYIAPEKIENVYAKCKFIAQCFIYGDSLNSSLVAIVSVDHDVLK
AWAASEGIKYKDLGQLCNDPRARAAVLADMDALGREAQLRGFEFAKAVTL
VLEPFTMENGLLTPTFKIKRPQAKEYFAKAISNMYAELATSDPSPKN
>Gh_LACS2.2_GH_D01G2065.1
MSVTYTVKVEDSRPESGKKPSAGPVYRCIYAKDGLLDLPDGMHSPWEFFS
ESVKRNPNNRMLGRRQTTDSKQAGPYVWITYQEAYDAALRIGSAMRNQGV
SPGDRCGIYGSNCPEWIITMEACNCQAVTYVPLYDTLGANAVEFIVNHAE
VAIAFVQENKLPAILSCLPACCSYLKTIVSFANVSSIQKKEAEELGVSLF
SWKEFSELGSLDCELPQKQKTDICTIMYTSGTTGEPKGVILTNKAIMTEV
LSIDQLIEITDKACSEEDTYFSFLPLAHVYDQIMETYFIKRGSSIGFWQG
DVRYLMDDVQELKPTAFCAVPRVYDRIYTGIVNKIASGGLIRNKLFQYAY
NYKLRNMENGFPQDKASPLLDKLVFDKVRQALGGKVRLMLSGAAPLPRHV
EEFLRVSCCSNLSQGYGLTESCGGCFTSLANVMSMIGTVGVPITTIEARL
ESVPEMGYDALSSVPRGEICLRGNTLFSGYYKRQDLTDEVVIDGWFHTGD
IGELQSDGSMKIIDRKKNIFKLSQGEYVAVENIENTYSRCPLVASIWVYG
NSFESFLVAVVVPERKALEDWGIENGEATDFKSLCENPKARKYILNELNS
TGQKHHLRGFELLKAVYLEPNPFDMERDLVTPTFKLKRPQLLKYYKDRID
ELYSEGKGAKV
>Gh_LACS4.3_GH_D03G0938.1
MAGNNFVIEVEKGKDASDGQPSIGPVYRSSFAANGFPAPIPGMESCWDIF
RMSVEKYPDNRMLGRRQIVDGKAGKYVWQTYREVYDIVIKVGNSIRSCDV
VEGGKCGIYGANCPEWIISMEACNAHGLYCVPLYDTLGAGAVEFIICHAE
ISIAFVEEKKINELFKTFPASTEHLKTIVSFGKVTPEQKAEAEKHGLKIY
PWEEFLQLGENKNYDLPVKKKTDICTIMYTSGTTGDPKGVLISNDSIVTL
IAGVKRLLGSVNEQLTMKDVYISYLPLAHIFDRVIEELFISHGASIGFWR
GDVKLLVEDIGELKPSIFCAVPRVLDRIYSGLLQKISAGGLLKKKMFDLA
YTYKYYNMKKGRKHGEASPICDKIVFSKVKQGLGGNVRLILSGAAPLSTH
VEEFLRVVACCHVLQGYGLTESCAGSFVSLPNELSMLGTVGPPVPNIDVR
LESVPEMNYDALASTPRGEICIKGNTLFSGYYKREDLTREVLIDGWFHTG
DIGEWQPNGSMKIIDRKKNIFKLSQGEYVAVENLENIYGLVSAIDSIWIY
GNSFESFLVAVVNPNKEALESWAADNNVSGDFESLCKNPKAKEFILGELA
KTGKEKKLKGFEIIKAVHLDPMPFDMERDLLTPTYKKKRPQLLKYYQSVI
DEMYKSANKPNA
>Gh_LACS9.3_GH_D05G2369.1
MNGYIVGAIVPIVLVLLRNSKRVKKRGVLVDVGGEPGYAIRNIRFPFPLE
TAWEGLSTLAELFEQSCKQNSNKSLLGTRKLISSEVEVTEDGRSFEKLHY
GEYVWLTYAEAFAAVCYFASGLVQLGHKKGERVAIFADTREEWFIALQAC
FRRNVTVVTIYASLGEEALCHSLNETEVTTLICGAKELKKLVNISGQLDK
IKHVICMDDEIPTAVSGRWAVTSFADVQRTGYENPVDADLPIAADVAVIM
YTSGSTGLPKGVMLTHGNILATVAAVKTIIPGIGSKDVYLAYLPLAHILE
LAAEHLIVAVGGILGYGSPLTLTDTSSKIKPGTKGDASVLAPTLMAAVPA
ILDRVRDGVRKKVDAKGGLSKKLFDLAYSRRLSAINGSWFGAWGLEKYLW
DLLVFKKVRAILGGRLRFLLSGGAPLSPDTQRFINICFGTPIGQGYGLTE
TCAGGTFSEVDDTSVGRVGAPLPCSFIKLVDWPKGGYLTSNSPMPRGEIL
IGGPNVTLGYFKNEEKTKESYRVDERGVRWFCTGDLGQFHSDGCLEIIDR
KKDIVKLQHGEYVSLGKVETALSICPYVDNIMLHADPFHSFCVALVVASQ
QMVEDWASKQGITFTYFADLCEKEETIKEVHSSLAQTAKKSRLEKFEIPA
KIKLISSPWTPESGLVTAALKIKREAIRRAFSEDLAKLYAS
>Gh_LACS9.4_GH_D06G0458.1
MTVYIVGALVPIVFTLLLRSSKKVKKRGVPVDVGGEPGYTIRNSRFPSPV
ETSWEGISTLAELFEQACKQHADKPLLGTRKMILREVEVTEDGRSFEKVH
LGDYEWLTYGKTFETVCDFASGLVQLGHKREERVAIFADTREEWFIALQS
CFRLNVTVVTIYASLGEEALCHSLNETEVTTVICGNKELKKLVNISGQLD
TVTRVICMDDEFPSSANSRWTISSFADVKSVGRASPVDADLPLSADVAVI
MYTSGSTGLPKGVMMTHGNVLATVSAVMTIVPGLGSKDVYLAYLPLAHIL
ELAAENLIPAVGGIIGYGTPLTLTDTSNKIKRGTKGDATVLSPTVMAAVP
AILDRVRDGVRKKVDAKGGLAKKLFDLAYSRRLSAINGSWFGAWGLEKFL
WDFLVFKKVRAVLGGRIRFLLSGGAPLSADTQRFINICLGAPIGQGYGLT
ETCAGATFSEVDDTSIGRVGSPLPCSFVKLVDWPEGGYLISDSPMPRGEI
VVGGPSVTLGYFKNEEKTKEVYKVDERGMRWFYTGDVGQFHADGCLEIID
RKKDIVKLQHGEYVSLGKVEAALSISPYVDNIMLHADPFHSYCVALVVAS
QHAVEDWASKQGVAFTDFAELCEKEETIKEVLSSLVQIGKKARLEKFEIP
AKIKLLSTPWTPESGLVTAALKIKREAIRKAFSEDLAKLYT
>Gh_LACS8.2_GH_D07G0958.1
MKNTKATTLSQPLTKKFHVDDYLSSFGEKFGTYGIVSAAIAAVIVPILLS
SIMRKKKGKKRGVPVEVGGETGYAVRNARTTELLQCPWEGATTIAELFEQ
CCKKYSRNHYLGTRKVIKKDFVTASDGRKFEKLQLGDYEWQTYGEVYQRA
CHFASGLVNFGHDVDTRIAIFSETRAEWQIALQGCLRQNITVVTIYASLG
EDALIHSLNETQVTTLICESKQLKKLAAIRPSLETISSIIYFEDNEAANI
SGVFGSISSLSVSSFHEVELLGERAPVPPSLPSKDNIAVIMYTSGSTGLP
KGVMITHGNIVALAAAVLTVIPGIGKNDVYLAYLPLAHVLELAAESVMLS
AGCAIGYGSPLTLTDTSSKIMRGTKGDASVLRPTLMAAVPAILDRVRDGV
LKKVEEKGGLARKLFDIAYKRRLQSIEGSWFGAWGLERWLWDVIVFERVR
AALGGRLRLMLSGGAPLSANSQRFINICMGAPVCQGYGLTETCAGSAFTE
WDDTTIGRVGPPVPCCYLKLVNWEEGGYSISDKPMPRGEIVVGGHSVTHG
YFNNPEKTDEVYKVDERGKRWFYTGDIGQFHPDGCLEIIDRKKDIVKLQH
GEYISLGKVEAALTSSKFVDNLMVHADPFHSYCVALIVPSRPLLETWAVE
AGIKYQDFPELCGKAETVSEVQKSLSKVGKDAKLDKFEIPAKIKLMAEPW
TPESGLVTAALKIKREQIKSKFKDDLQKLYQ
>Gh_LACS1.2_GH_D07G1394.1
MENRKVFSVKVEDGREGRDGKPSVGPVYRNLLAKQGYPPPDPEMSTTWTL
FSSSVEKYPGNRMLGWRKFVDGKVGPYIWKTYKEVYDEVLHVGSALRASG
VEPGCRVGIYGANCPQWIMAMEACGAHSLVCVPLYDTLGSGAVNFIIDHA
EVDFVFVQDIKVKELLNPNCKSTQQLKAIVCFTSLAEEDNAKASQMGIKT
YSWTEFLHMGKENPWEISPPQPFSICTIMYTSGTSGDPKGVVLTHETMAT
FVCGVDLFLDQFEDKMTVDDVYLSFLPLAHILDRMIEEYFFHRGASVGYY
HGNLKELRDDIMELKPTFLAGVPRVYDMIHEGIQQALQELSPLRKWIFDA
LYKHKLSWMNKGYKQKFASPLADLLAFRKVKAKLGGRLRLLLSGGAPLSS
EVEEFLRVTCCAFVVQGYGLTETCGACTIGFPDEICFVGAVGSPAVYNDL
RLEEVSDMGYDPLGNPPCGEICVKGKTLFSEYYKNPELTRESFEDGWFHT
GDIGQMLPNGIVKVIDRKKNLIKLSQGEYVALEYLENVYGVTPIIDDVWV
YGNSFKSMLVAVVVLHEEKAKKWAELNGYTVSLFELCSLSKLQNYVLSEL
KSTADKNKMRGFEYIKGVILEARAFDMERYLVTATLKKKRNNLLKYYQAE
IDALYHNLTTKK
>Gh_LACS7.7_GH_D09G0678.1
MSSLKSKRAIPENGNQKGKEFTSMDSTTAQRRLNTIHAHLVSAVESAFSH
SHLRSSPTAAEFLSEQNYSVVLPEKLQTGKWNVYRSARSPLKLVSRFPDH
PDIGTLHDNFLLTVDFFGDNNYLGTRIRVDGTVGEYKWMTYREAATARTA
IGCGLIHHGILKGSCIGLYFINRPEWIIADHACSAYSLISVPLYDTLGPD
AVKYIINHAELKAVFCVPQTLNPLLSILSEIPSVRLIVVVGGMENEVPSL
PSSTGIQIVTYSRLLNQGRSYLQPFCQPKPDDIATICYTSGTTGTPKGVV
LTHGNLIANAAGFSLTVKFNPTDVYISYLPLAHIFERFNQINLAHYGVAV
GFYQGDNMRLMDDLASLRPTLFCSVPRLYNRIYAGCPLLSLYYIDMYIIC
YSGKSPSPIWDRLVFNKIKARLGGRVRFMASGASPLSPDVMDFLKICFGG
HIIEGYGMTETSCVISCMDEGDILSGHVGSPNPACEIKLVDVPEMNYTSD
DQPYPRGEICVRGPIVFQGYYKDEMQTREVLDEDGWLHTGDIGLWHTGGR
LKIIDRKKNIFKLAQGEYIAPEKIENVYAKCKFIAQCFIYGDSLNSSLVA
IVSVDQDALKAWASSQGIKYKDLEQLCNDPRARAAVQAEMDAVGRDAQLR
GFEFAKSVTLVLEPFTMENGLLTPTFKIKRAEAKAYFAKAISNMNVELTT
SDSSHVK
>Gh_LACS4.4_GH_D11G0243.1
MAEEKNYIIKVEEGKAATDERPSIGPVYRSCFAENGFPAPIPGMESCWDI
FRMSVEKYPNHHMLGHRQIVDGKAGKYVWQTYKQVYDIVMKVGNSIRSCG
VEEGGKCGIYGANCPEWIMTMEACNAHGLSCVPLYDTLGAGAVEFIICHA
EVSIAFVEEKKIAELFKTFPNSTKYLRTIISFGKVTPEQKAEAEKQGLAI
FTWEEFLQLGENKQYDLPIKKKTDICTIMYTSGTTGDPKGVLITNESIIT
LLAAVDCLLGRVNEELTMNDVYISYLPLAHIFDRVIEELFISHGASIGFW
RGDVKLLLEDIGELKPSVFCAVPRVLDRIYSGLQQKISEGGLLKKTLFNV
AYSFKFYNMRNGSKHAEASPFSDRIVFSQVKERLGGNLRIILSGAAPLSS
HVEEFLRVVACCHVMQGYGLTETCAGTFVSLPHELSMLGTVGPPVPNVDV
RLESVPEMGYDALASTPRGEICLKGTTLFSGYFKREDLTKEVMIDGWFHT
GDIGEWQPNGSMKVIDRKKNIFKLSQGEYVAVENLENVYGCVSDIESIWV
YGNSFESYLVAVVNPNKQALERWAADNGVSGDFETICKDPKAKEYILGEL
TRTGKEKQLKGFEFIKAVHLDHVPFDMDRDLLTPTFKKKRPQLLKYYQSV
IDDMYKSINKPNA
>Gh_LACS7.8_GH_D11G3384.1
MESPAQRRLNAIQSHLLPSAVSAAEDESLIGRNVTSSSSSPPFFVDQQYS
VILPEKLQTGKWNVYRSARSPMKLLSRFDDHPEIGTLHENFVHAVETFRD
YKYLGTRIRVDGTVGEYKWMTFGEAATAREAIGSGLRYYGLEQGACVGLY
FINRPEWLVVDHACSAYSYISVPLYDTLGPDAVKFVVNHSGIKAIFCVPE
TLNTLLSFISSIPSVRLIVVVGGADEHLPSLPSTPGVKFVSYLKLLGQGR
RNLQPFCPPKPDDVATICYTSGTTGTPKGVVLTHGNLIANASAFCRKVKF
YSSDVYISYLPLAHIYERSNQVICCNNGVGVGFYQGDNLKLMDDLAALRP
TIFCSVPRLYNRIYAGITNAVSTSGALKERLFRAAYNSKRQAIMNGRNAS
PIWDKLVFNKIKEKLGGRVRILGSGASPLSPDVMDFLRVCFGCMLIEGYG
MTETSCIITLMDVGDVLAGHVGSPHAACEVKLVDVPEMNYTSEDEPYPRG
EICVRGPIVFQGYYKDEVQTREVFDDDGWFHTGDIGLWLPGGRLRIIDRK
KNIFKLAQGEYIAPEKIENVYAKCKFVSQCFVYGDSFNSSLVAVVAVEPD
VLRDWAASEGIQYEDLRQLCNDPRARNAVLAEMDDVGREAQLRGFEFAKA
VTLVPEQFTLENGLLTPTFKIKRSQAKEYFAKAIANMYAELSTSEPAPSK
L
>Gr_LACS9.2_Gorai.010G050200.1
MTGYIVGALVPIVFTLLLRSSKKVKKRGVPVDVGGEPGYTIRNSRFPSPVETSWEGISTLAELFEQACKQHADKPLLGTR
KMILREVEVTEDGRSFEKVHLGDYEWLTYGKTFETVCDFASGLVQLGHKREERVAIFADTREEWFIALQSCFRLNVTVVT
IYASLGEEALCHSLNETEVTTVICGNKELKKLVNISGQLDTVTRVICMDDEFASSATSRWTISSFADVKSVGRASPLDAD
LPLSADVAVIMYTSGSTGLPKGVMMTHGNVLATVSAVMTIVPGLGSKDVYLAYLPLAHILELAAENLIPAVGGIIGYGTP
LTLTDTSNKIKRGTKGDATVLSPTVMAAVPAILDRVRDGVRKKVDAKGGLAKKLFDLAYSRRLSAINGSWFGAWGLEKFL
WDFLVFKKVRAVLGGRIRFLLSGGAPLSADTQRFINICLGAPIGQGYGLTETCAGATFSEVDDTSIGRVGSPLPCSFVKL
VDWPEGGYLISDSPMPRGEIVVGGPSVTLGYFKNEEKTKEVYKVDERGMRWFYTGDVGQFHADGCLEIIDRKKDIVKLQH
GEYVSLGKVEAALSISPYVDNIMLHADPFHSYCVALVVASQHAVEDWASKQGVAFTDFAELCEKEETIKEVLSSLVQIGK
KARLEKFEIPAKIKLLSTPWTPESGLVTAALKIKREAIRKAFSEDLAKLYT*
>Gr_LACS9.1_Gorai.009G245600.1
MNGYIVGAIVPIVLVLLRNSKRVKKRGVLVDVGGEPGYAIRNIRFPFPLETAWEGLSTLAELFEQSCKQNSNKSLLGTRK
LISSEVEVTEDGRSFEKLHYGEYVWLTYAETFAAVCYFASGLVQLGHKRGERVAIFADTREEWFIALQACFRRNVTVVTI
YASLGEEALCHSLNETEVTTLICGAKELKKLVNISGQLDKIKHVICMDDEIPTAVSGRWAVTSFADVQRTGYENPVDADL
PIAADVAVIMYTSGSTGLPKGVMLTHGNILATVAAVKTIIPGIGSKDVYLAYLPLAHILELAAEHLIVAVGGILGYGSPL
TLTDTSSKKKPGTKGDASVLAPTLMAAVPAILDRVRDGVRKKVDAKGGLSKKLFDLAYSRRLSAINGSWFGAWGLEKYLW
DLLVFKKVRAILGGRLRFLLSGGAPLSPDTQRFINICFGTPIGQGYGLTETCAGGTFSEVDDTSVGRVGAPLPCSFIKLV
DWPKGGYLTSNSPMPRGEILIGGPNVTLGYFKNEEKTKESYRVDERGVRWFCTGDIGQFHSDGCLEIIDRKKDIVKLQHG
EYVSLGKVETALSICPYVDNIMLHADPFHSFCVALVVASQQMVEDWASKQGITFTDFADLCEKEETIKEVHSSLAQTAKK
SRLEKFEIPAKIKLISSPWTPESGLVTAALKIKREAIRRAFSEDLAKLYAS*
>Gr_LACS4.2_Gorai.007G026300.1
MAEEKNYIIKVEEGKAATDERPSIGPVYRSSFAENGFPAPIPGMESCWDIFRMSVEKYPNHHMLGHRQIVDGKAGKYVWQ
TYKQVYDIVMKVGNSIRSCGVEEGGKCGIYGANCPEWIMTMEACNAHGLSCVPLYDTLGAGAVEFIICHAEVSIAFVEEK
KIAELFKTFPNSTKYLRTIISFGKVTPEQKAEAEKQGLAIFTWEEFLQLGENKQYDLPIKKKTDICTIMYTSGTTGDPKG
VLISNESIITLLAAVDCLLGRVNEELTMNDVYISYLPLAHIFDRVIEELFISHGASIGFWRGDVKLLLEDIGELKPSVFC
AVPRVLDRIYSGLQQKISEGGLLKKTLFNVAYSFKFYNMRNGSKHAEASPFSDRIVFSQVKERLGGNLRIILSGAAPLSS
HVEEFLRVVACCHVMQGYGLTETCAGTFVSLPHELSMLGTVGPPVPNVDVRLESVPEMGYDALASTPRGEICLKGTTLFS
GYFKREDLTKEVMIDGWFHTGDIGEWQPNGSMKVIDRKKNIFKLSQGEYVAVENLENVYGCVSDIESIWVYGNSFESYLV
AVVNPNKQALERWAADNGVSGDFETICKDPKAKEYILGELTRTGKEKQLKGFEFIKAVHLDHVPFDMDRDLLTPTFKKKR
PQLLKYYQSVIDDMYKSINKPNA*
>Gr_LACS7.4_Gorai.007G342400.1
MESPAQRRLNAIQSHLLPSAVSAAEDESLIGRNVTSSSSSPPFFVDQQYSVILPEKLQTGKWNVYRSARSPMKLLSRFDD
HPEIGTLHENFVHAVETFRDYKYLGTRIRVDGTVGEYKWMTFGEAATAREAIGSGLRYYGLEQGACVGLYFINRPEWLVV
DHACSAYSYISVPLYDTLGPDAVKFVVNHSGIKAIFCVPETLNTLLSFISSIPSVRLIVVVGGADEHLPSLPSTPGVKFV
SYLKLLGQGRRNLQPFCPPKPDDVATICYTSGTTGTPKGVVLTHGNLIANASAFCRKVKFYSSDVYISYLPLAHIYERSN
QVICCNNGVGVGFYQGDNLKLMDDLAALRPTIFCSVPRLYNRIYAGITNAVSTSGALKERLFRAAYNSKRQAIMNGRNAS
PIWDKLVFNKIKEKLGGRVRILGSGASPLSPDVMDFLRVSIGHIHSNRQHWCFGCMLIEGYGMTETSCIITLMDVGDVLA
GHVGSPHAACEVKLVDVPEMNYTSEDEPYPRGEICVRGPIVFQGYYKDEVQTREVFDDDGWFHTGDIGLWLPGGRLRIID
RKKNIFKLAQGEYIAPEKIENVYAKCKFVSQCFVYGDSFNSSLVAVVAVEPDVLRDWAASEGIQYEDLGQLCNDPRARNA
VLAEMDDVGREAQLRGFEFAKAVTLVPEQFTLENGLLTPTFKIKRSQAKEYFAKAIANMYAELSTSEPAPSKL*
>Gr_LACS2_Gorai.002G214200.1
MSVTYTVKVEDSRPESGKKPSAGPVYRCIYAKDGLLDLPDGMHSPWEFFSESVKRNPNNRMLGRRQTTDSKQAGPYVWIT
YQEAYDAALRIGSAMRNQGVSPGDRCGIYGSNCPEWIITMEACNCQAVTYVPLYDTLGANAVEFIVNHAEVAIAFVQENK
LPAILSCLPACCSYLKTIVSFANVSSIQKKEAEELGVSLFSWKEFSELGSLDCELPQKQKTDICTIMYTSGTTGEPKGVI
LTNKAIMTEVLSIDQLIEITDKACSEEDTYFSFLPLAHVYDQIMETYFIKRGSSIGFWQGDVRYLMDDVQELKPTAFCAV
PRVYDRIYTGIVNKIASGGLIRNKLFQYAYNYKLRNMENGFPQDKASPLLDKLVFDKVRQALGGKVRLMLSGAAPLPRHV
EEFLRVSCCSNLSQGYGNKFYALIYRTMNVLNEKFYELFNMTGLTESCGGCFTSLANVMSMIGTVGVPITTIEARLESVP
EMGYDALSSVPRGEICLRGNTLFSGYYKRQDLTDEVVIDGWFHTGDIGELQSDGSMKIIDRKKNIFKLSQGEYVAVENIE
NTYSRCPLIASIWVYGNSFESFLVAVVVPERKALEDWGIENGEATDFKSLCENPKARKYILNELNSTGQKHHLRGFELLK
AVYLEPNPFDMERDLVTPTFKLKRPQLLKYYKDRIDELYSEGKGAKV*
>Gr_LACS7.2_Gorai.002G023900.1
MDSSSAERRLNAIHGHLVPVVCGGAGSHSGLRVNPTAGEFLCEQGYSVVLPEKLKTGKWNVYRSARSPFKLVTRFPDHPD
IGTLHDNFIHAVDTFRDYKYLGTRIQADGTVGEYKWMTYGEAGTARAAIGSGLIYHGIPKGSCIGLYFINRPEWLIVDHA
CSAYSLVSVPLYDTLGPDAVKYIVNHADVKAIFCVPQTLNSLLNFLSEIPSVRLVVVVGGKENEVPSLPPSTGIQIVTYT
KLLSQGRRNVQPFSPPKPDDVATICYTSGTTGTPKGVVLTHGNLIANAAGCSTGTKFYPSDVYISYLPLAHIYERAYQVA
LLYFGVAVGFYQGDNMKLMDDLVALQPTIFCSVPRLYNRIYAGIVNAVKSSGPLKERLFNAAYNSKKHAIMNGKSPSPLW
DKLVFNKIKAKLGGRIRFLSSGASPLSPDVLDFLKICFGCRVVEGYGMTETSCVISSMEEGDNLSGHVGSPSPACEIKLV
DVPEMNYTSDDQPYPRGEICVRGPIVFQGYYKDEVQTREVLDEDGWLHTGDIGLWLSGGRLKIIDRKKNIFKLAQGEYIA
PEKIENVYAKCKFIAQCFIYGDSLNSSLVAIVSVDHDVLKAWAASEGIKYKDLGQLCNDPRARAAVLADMDALGREAQLR
GFEFAKAVTLVLEPFTMENGLLTPTFKIKRPQAKEYFAKAISNMYAELATSDPFPQN*
>Gr_LACS7.1_Gorai.002G023800.1
MDSSIAERRLNAIHGHLVPVVVVGAASHFNDLRSNPTAGEFLCEKGYSVVLPEKLQTGKWNVYRSACSPFKLVTRFPDHP
DIGTLHENFVHAVDTFRDYKYLGTRIRVDGTIGEYKWMTYGEAGTARAAIGSGLLFHGIPKGSCVGFYFINRPEWLIVDY
ACSAYSLVSVPLYDTLGPDAVKYIVNHADVKAIFCVPQTLNSLRGFFNEIPSVHLIVVVGGMDNELPSLPPSTDIQIVTY
AKLLSEGRGNPQPFSPPNPNDVATICYTSGTTGTPKGVVLTHGNLIANAAGCSIATKFYPSDIYISYLPLAHIYERGYQV
LLAYFGVAVGFYQGDNMELMNDLVALRPTIFCSVPRLYNRIYAGILSAVKSSGSLKERLFNAAYNSKRQAIMNGIHLRLD
ICVFPFCPLLEGNNPSPLWDKLVFNKIKAKLGGRVRFFSSGASPLSPDILDFLKICFGGRVLEGYGMTESSCVISMMDEG
DNLSGHVGSPNPACEIKLVDVPEMNYTSDDEPHPRGEICVRGPIIFQGYYKDEVHTKEVLDEDGWLHTGDIGLWLPGGRL
KIIDRKKNIFKLAQGEYISPEKIENVYAKCRFISQCFIYGDSLNSSLVAIVSVDQDVLKTWAATEGIKYKDLEQLCNDRT
ARAAVLSDMDAIGREAQLRGFEFAKAVTLELEQFTMENGLLTPTSKIKRHQAKEYFAKAISNMYAELTTSDTSS*
>Gr_LACS4.1_Gorai.003G080500.1
MAGNNFVIEVEKGKDASDGQPSIGPVYRSSFAANGFPAPIPGMESCWDIFRMSVEKYPDNRMLGRRQIVDGKAGKYVWQT
YREVYDIVIKVGNSIRSCDVVEGGKCGIYGANCPEWIISMEACNAHGLYCVPLYDTLGAGAVEFIICHAEISIAFVEEKK
INELFKTFPASTEHLKTIVSFGKVTPEQKAEAEKHDLKIYPWEEFLQLGENKNYGLPVKKKTDICTIMYTSGTTGDPKGV
LISNDSIVTLIAGVKRLLGSVNEQLTMKDVYISYLPLAHIFDRVIEELFISHGASIGFWRGDVKLLVEDIGELKPSIFCA
VPRVLDRIYSGLLQKISAGGLLKKKMFDLAYTYKYYNMKKGRKHGEASPICDKIVFSKVKQGLGGNVRLILSGAAPLSTH
VEEFLRVVACCHVLQGYGLTESCAGSFVSLPNELSMLGTVGPPVPNIDVRLESVPEMNYDALASTPRGEICIKGNTLFSG
YYKREDLTREVLIDGWFHTGDIGEWQPNGSMKIIDRKKNIFKLSQGEYVAVENLENIYSLVSAIDSIWIYGNSFESFLVA
VVNPNKEALESWAADNNVSGDFESLCKNPKAKEFILGELAKTGKEKKLKGFEIIKAVHLDPMPFDMERDLLTPTYKKKRP
QLLKYYQSVIDEMYKSANKPNA*
>Gr_LACS4.3_Gorai.008G254100.1
IVSFGKVTPEQKAEAKHSLAIYSWEDFLQLGESKQFDLPERTKSDICTIMYTSGTTGDPMGVMISNCSIVTLIAGVKHLV
ECVNEELTEKDVYLSYLPLAHIFDRVIEEFFISRGALMGFCRGDVKLLVDDIELKSSIFCAVPRVLDRVHSVQCIICSET
VITSVHHQVYYRRFLGEANCLRRCLMWHTQLYSFFKFAYVKQIIVSAEFHKFGNMKKGTKHEDASFICDRVVLSKVNSGL
GGNVRLILSSAAPLSDHVEEFLRGVACCHVPQGYGLTETCAGTFVSLPNELSTLGTVGPPVPNVDRCLESVPEMGYDALA
SIPRGEICVRGDTIFRVFADGWFLTGDVGERQPNGSMKIIDRKKNIFKLSQGEYVAVENLENVFGLASVIDSIWIYGNSF
ESFLVAVVNPKKQALESWAAENGVHGGFNSICQNPKAKRVRSRGALKDWKREKAAHIDPVPFDMERDPLTPTYKKKRSQL
L*
>Gr_LACS1_Gorai.001G145200.1
MENRKVFSVKVEDGREGRDGKPSVGPVYRNLLAKQGYPPPDPEMSTTWTLFRWIFCSSSVEKYPGNRMLGWRKFVDGKVG
PYIWKTYKEVYDEVLHVGSALRASGVEPGCRVGIYGANCPQWIMAMEACGAHSLVCVPLYDTLGSGAVNFIIDHAEVDFV
FVQDIKVKELLNPNCKSTQQLKAIVCFTSLAEEDNAKASQMGIKTYSWTEFLHMGKENPWEISPPQPFSICTIMYTSGTS
GDPKGVVLTHETMATFVCGVDLFLDQFEDKMTVDDVYLSFLPLAHILDRMIEEYFFHRGASVGYYHGNLKELRDDIMELK
PTFLAGVPRVYDMIHEGIQQALQELSPLRKWIFDALYKHKLSWMNKGYKQKFASPLADLLAFRKVKAKLGGRLRLLLSGG
APLSSEVEEFLRVTCCAFVVQGYGLTETCGACTIGFPDEMCFVGAVGSPAVYNDLRLEEVSDMGYDPLGNPPCGEICVKG
KTIFSEYYKNPELTRESFEDGWFHTGDIGQMLPNGIFKVIDRKKNLIKLSQGEYVALEYLENVYGVTPIIDDVWVYGNSF
KSMLVAVVVLHEENAKKWAELNGYTVSLSELCSLSKLQNYVLSELKSTADKNKMRGFEYIKGVILEARAFDMERDLVTAT
LKKKRNNLLKYYQAEIDALYHNLTTKK*
>Gr_LACS8_Gorai.001G098700.1
MKNTKATTLSQPLTKKFHVDDYLSSFGEKYGTYGIVSAAIAAVIVPILLSSIMRKKKGKKRGVPVEVGGETGYAVRNART
TELLQCPWEGATTIAELFEQCCKKYSRNHYLGTRKVIKKDFVTASDGRKFEKLQLGDYEWQTYGEVYQRACHFASGLVNF
GHDVDTRIAIFSETRAEWQIALQGCLRQNITVVTIYASLGEDALTHSLNETQVTTLICESKQLKKLAAIRPSLETISSII
YFEDNEAANISGVFGSMSSLSVSSFHEVELLGERAPVPPSLPSKDNIAVIMYTSGSTGLPKGVMITHGNIVALAAAVLTV
IPGIGKNDVYLAYLPLAHVLELAAESVMLSAGCAIGYGSPLTLTDTSSKIMRGTKGDASVLRPTLMAAVPAILDRVRDGV
LKKVEEKGGLARKLFDIAYKRRLQSIEGSWFGAWGLERWLWDVIVFERVHAALGGRLRLMLSGGAPLSANSQRFINICMG
APVCQGYGLTETCAGSAFTEWDDTTIGRVGPPVPCCYLKLVNWEEGGYSISDKPMPRGEVVVGGHSVTHGYFNNPEKTDE
VYKVDERGMRWFYTGDIGQFHPDGCLEIIDRKKDIVKLQHGEYISLGKVEAALTSSKFVDNLMVHADPFHSYCVALIVPS
RDVLEKWAVEAGIKYQDFPELCGKAETVSEVQKSLSKVGKDAKLDKFEIPAKIKLMAEPWTPESGLVTAALKIKREQIKS
KFKDDLQKLYQ*
>Gr_LACS7.3_Gorai.006G052200.1
MSSLKSKRAIPENGNQKGKEFTPMDSTTAQRRLNTIHAHLVSAVESAFSHSHLRSSPTAAEFLSAEQNYSVVLPEKLQTG
KWNVYRSARSPLKLVSRFPDHPDIGTLHDNFLLAVDFFGDNNYLGTRIRVDGTVGEYKWMTYREAATARTAIGCGLIHHG
ILKGSCIGLYFINRPEWIIADHACSAYSLISVPLYDTLGPDAVKYIINHAELKAVFCVPQTLNPLLSILSEIPSVRLIVV
VGGMENEVPSLPSSTGIQIVTYSRLLNQGRSYLQPFCQPKPDDIATICYTSGTTGTPKGVVLTHGNLIANAAGFSLAVKF
NPTDVYISYLPLAHIFERFNQINLAHYGVAVGFYQGDNMRLMDDLASLRPTLFCSVPRLYNRIYAGILNAVKESGTLKER
LFNAAYNSKKQAIMNGKSPSPIWDRLVFNKIKARLGGRVRFMASGASPLSPDVMDFLKICFGGHIIEGYGMTETSCVISC
MDEGDILSGHVGSPNPACEIKLVDVPEMNYTSDDQPYPRGEICVRGPIVFQGYYKDEMQTREVLDEDGWLHTGDIGLWHT
GGRLKIIDRKKNIFKLAQGEYIAPEKIENVYAKCKFIAQCFIYGDSLNSSLVAIVSVDQDALKAWASSQGIKYKDLEQLC
NDPRARAAVQAEMDAVGRDAQLRGFEFAKSVTLVLEPFTMENGLLTPTFKIKRAQAKAYFAKAISNMYVELTTSDSSHVK
*
