# Supplementary material for: Genome-Wide Analysis and Functional Characterization of LACS Gene Family Associated with Lipid Synthesis in Cotton (Gossypium spp.)
Source: Int J Mol Sci. 2023 May 10;24(10):8530. doi: 10.3390/ijms24108530 (PMC10218317; doi:10.3390/ijms24108530)
Supplement: Supplementary file 1 [file ijms-24-08530-s001.zip › Table S1. Renaming & biophysical properties.xlsx]

## Sheet: G. hirsutum
Table S1. Detailed information of GhLACS identified gene in G. hirsutum
Gene Name	Gene Id	Description	No/Domain	Pfam Domain List	Chromosomal localization	Gene (bp)	CDS (bp)	Protein(aa)	Exon	Intron	MWa (kDa)	pI	Charge	Subcellular localization
GhLACS1.1	GH_A07G1407.1	Long chain acyl-CoA synthetase 1	1	PF00501	A07 : 26,034,081-26,039,062	4982	1989	662	19	18	74.514	6.57	0.5	Cytoplasmic
GhLACS1.2	GH_D07G1394.1	Long chain acyl-CoA synthetase 1	1	PF00501	D07 : 19,806,879-19,811,812	4934	1989	662	19	18	74.599	6.453	-0.5	Cytoplasmic
GhLACS2.1	GH_A01G1967.1	Long chain acyl-CoA synthetase 2	1	PF00501	A01 : 109,559,933-109,564,637	4705	1986	661	19	18	74.177	6.158	-2	Nuclear
GhLACS2.2	GH_D01G2065.1	Long chain acyl-CoA synthetase 2	1	PF00501	D01 : 58,132,364-58,136,846	4483	1986	661	19	18	74.027	5.504	-5.5	Nuclear
GhLACS4.1	GH_A02G1129.1	Long chain acyl-CoA synthetase 4	1	PF00501	A02 : 45,592,038-45,598,037	6000	1989	662	19	18	73.696	6.873	2.5	Cytoplasmic
GhLACS4.2	GH_A11G0241.1	Long chain acyl-CoA synthetase 4	1	PF00501	A11 : 2,044,549-2,050,938	6,390	1992	663	19	18	74.28	5.812	-6	Cytoplasmic
GhLACS4.3	GH_D03G0938.1	Long chain acyl-CoA synthetase 4	1	PF00501	D03 : 33,428,724-33,434,740	6017	1989	662	19	18	73.69	7.036	3.5	Cytoplasmic
GhLACS4.4	GH_D11G0243.1	Long chain acyl-CoA synthetase 4	1	PF00501	D11 : 1,974,781-1,981,169	6389	1992	663	19	18	74.222	6.061	-4	Cytoplasmic
GhLACS7.1	GH_A01G0240.1	Long chain acyl-CoA synthetase 7, peroxisomal	1	PF00501	A01 : 2,119,604-2,134,727	15124	2004	667	20	19	73.752	7.461	7	Chloroplast
GhLACS7.2	GH_A01G0241.1	Long chain acyl-CoA synthetase 7, peroxisomal	1	PF00501	A01 : 2,142,477-2,150,695	8219	2094	697	23	22	76.302	8.009	11.5	Chloroplast
GhLACS7.3	GH_A09G0738.1	Long chain acyl-CoA synthetase 7, peroxisomal	1	PF00501	A09 : 51,271,311-51,282,697	11387	2130	709	24	23	78.179	8.445	16.5	Nuclear
GhLACS7.4	GH_A11G3368.1	Long chain acyl-CoA synthetase 7, peroxisomal	1	PF00501	A11 : 116,457,233-116,464,190	6958	2106	701	23	22	77.829	6.912	3	Chloroplast
GhLACS7.5	GH_D01G0229.1	Long chain acyl-CoA synthetase 7, peroxisomal	1	PF00501	D01 : 1,809,773-1,835,014	25242	2022	673	20	19	74.035	6.918	4	Extracellular
GhLACS7.6	GH_D01G0230.1	Long chain acyl-CoA synthetase 7, peroxisomal	1	PF00501	D01 : 1,840,356-1,848,574	8219	2094	697	23	22	76.446	8.009	11.5	Chloroplast
GhLACS7.7	GH_D09G0678.1	Long chain acyl-CoA synthetase 7, peroxisomal	1	PF00501	D09 : 27,875,815-27,885,437	9623	2124	707	22	21	78.395	7.352	8	Cytoplasmic
GhLACS7.8	GH_D11G3384.1	Long chain acyl-CoA synthetase 7, peroxisomal	1	PF00501	D11 : 66,368,056-66,375,011	6,956	2106	701	23	22	77.645	7.06	4	Chloroplast
GhLACS8.1	GH_A07G0965.1	Long chain acyl-CoA synthetase 8	1	PF00501	A07 : 14,126,434-14,130,912	4,479	2196	731	11	10	80.477	8.075	11.5	Nuclear
GhLACS8.2	GH_D07G0958.1	Long chain acyl-CoA synthetase 8	1	PF00501	D07 : 11,082,498-11,086,934	4437	2196	731	11	10	80.348	8.349	14	Nuclear
GhLACS9.1	GH_A05G2348.1	Long chain acyl-CoA synthetase 9, Chloroplastroplastic	1	PF00501	A05 : 23,126,042-23,130,933	4892	2076	691	11	10	75.451	7.458	6	Chloroplast
GhLACS9.2	GH_A06G0487.1	Long chain acyl-CoA synthetase 9, Chloroplastroplastic	1	PF00501	A06 : 7,154,102-7,158,026	3,925	2076	691	11	10	75.283	6.889	2.5	Chloroplast
GhLACS9.3	GH_D05G2369.1	Long chain acyl-CoA synthetase 9, Chloroplastroplastic	1	PF00501	D05 : 21,109,868-21,114,754	4887	2076	691	11	10	75.495	8.071	10	Chloroplast
GhLACS9.4	GH_D06G0458.1	Long chain acyl-CoA synthetase 9, Chloroplastroplastic	1	PF00501	D06 : 6,238,955-6,242,896	3942	2076	691	11	10	75.46	7.056	3.5	Chloroplast

## Sheet: G. barbadense
Table S1. Detailed information of GhLACS identified gene in G. barbadense
Gene Name	Gene Id	Description	No/Domain	Pfam Domain List	Chromosomal localization	Gene (bp)	CDS (bp)	Protein(aa)	Exon	Intron	MWa (kDa)	pI	Charge	Subcellular localization
GbLACS1.1	GbM_A07G1542.1	Long chain acyl-CoA synthetase 1	NA	NA	A07 : 28925449-28932709	7261	1989	662	21	20	74.53	6.558	0.5	Cytoplasmic
GbLACS1.2	GbM_D07G1530.1	Long chain acyl-CoA synthetase 1	NA	NA	D07 : 20830775-20837619	6845	1989	662	21	20	74.57	6.329	-1.5	Cytoplasmic
GbLACS4.1	GbM_A02G1275.1	Long chain acyl-CoA synthetase 4	NA	NA	A02 : 46,168,187-46,174,611	6425	1989	662	19	18	73.61	6.38	-1	Cytoplasmic
GbLACS4.2	GbM_A11G0290.1	Long chain acyl-CoA synthetase 4	NA	NA	A11 : 2,288,305-2,295,093	6789	1992	663	19	18	74.22	6.056	-4	Cytoplasmic
GbLACS4.3	GbM_D03G1022.1	Long chain acyl-CoA synthetase 4	NA	NA	D03 : 33,677,027-33,683,528	6502	1989	662	19	18	73.6	7.163	4.5	Cytoplasmic
GbLACS4.4	GbM_D11G0269.1	Long chain acyl-CoA synthetase 4	NA	NA	D11 : 1,985,625-1,993,606	7982	1992	663	20	19	74.15	6.174	-3	Cytoplasmic
GbLACS7.1	GbM_A01G0244.1	Long chain acyl-CoA synthetase 7, peroxisomal	NA	NA	A01 : 2,190,682-2,205,831	15150	2022	673	20	19	74.01	6.756	2.5	Chloroplast
GbLACS7.2	GbM_A01G0245.1	Long chain acyl-CoA synthetase 7, peroxisomal	NA	NA	A01 : 2,213,068-2,221,693	8626	2094	697	23	22	76.35	7.946	11.5	Chloroplast
GbLACS7.3	GbM_A09G0812.1	Long chain acyl-CoA synthetase 7, peroxisomal	NA	NA	A09 : 47,632,775-47,644,472	11698	2148	715	23	22	78.94	8.304	15.5	Nuclear
GbLACS7.4	GbM_A11G4063.1	Long chain acyl-CoA synthetase 7, peroxisomal	NA	NA	A11 : 116,738,355-116,745,425	7071	1857	618	21	20	68.63	6.906	2.5	Cytoplasmic
GbLACS7.5	GbM_D01G0217.1	Long chain acyl-CoA synthetase 7, peroxisomal	NA	NA	D01 : 1,974,877-1,981,497	6621	2022	673	20	19	74.05	6.791	3	Extracellular
GbLACS7.6	GbM_D01G0218.1	Long chain acyl-CoA synthetase 7, peroxisomal	NA	NA	D01 : 1,986,773-1,995,418	8646	2094	697	23	22	76.43	7.946	11.5	Chloroplast
GbLACS7.7	GbM_D09G0790.1	Long chain acyl-CoA synthetase 7, peroxisomal	NA	NA	D09 : 29,455,031-29,466,851	11821	2160	719	23	22	79.63	7.988	13	Nuclear
GbLACS7.8	GbM_D11G3644.1	Long chain acyl-CoA synthetase 7, peroxisomal	NA	NA	D11 : 66,399,597-66,407,535	7939	2106	701	23	22	77.49	6.883	3	Chloroplast
GbLACS8.1	GbM_A07G1056.1	Long chain acyl-CoA synthetase 8	NA	NA	A07 : 16,585,370-16,589,237	3868	2196	731	11	10	80.48	8.007	11.5	Nuclear
GbLACS8.2	GbM_D07G1039.1	Long chain acyl-CoA synthetase 8	NA	NA	D07 : 11,758,833-11,764,988	6156	2196	731	12	11	80.41	8.301	14	Nuclear
GbLACS9.1	GbM_A05G2638.1	Long chain acyl-CoA synthetase 9, Chloroplastroplastic	NA	NA	A05 : 24,020,740-24,027,493	6754	2076	691	12	11	75.45	7.385	6	Chloroplast
GbLACS9.2	GbM_A06G0558.1	Long chain acyl-CoA synthetase 9, Chloroplastroplastic	NA	NA	A06 : 8,009,351-8,017,618	8268	2076	691	12	11	75.28	6.862	2.5	Chloroplast
GbLACS9.3	GbM_D05G2619.1	Long chain acyl-CoA synthetase 9, Chloroplastroplastic	NA	NA	D05 : 21,628,378-21,633,560	5183	2076	691	11	10	75.45	7.865	9	Chloroplast
GbLACS9.4	GbM_D06G0530.1	Long chain acyl-CoA synthetase 9, Chloroplastroplastic	NA	NA	D06 : 6,153,568-6,162,420	8853	2076	691	12	11	75.46	6.859	2.5	Chloroplast

## Sheet: G. raimondii
Table S1. Detailed information of GhLACS identified gene in G. raimondii
Gene Name	Gene id	Description	No/Domain	Pfam Domain List	Chromosomal localization	Gene (bp)	CDS (bp)	Protein(aa)	Exon	Intron	MWa (kDa)	pI	Charge	Subcellular localization
GrLACS1	Gorai.001G145200.1	Long chain acyl-CoA synthetase 1	1	PF00501	Chr01 : 19,708,943-19,715,362	6420	2004	667	20	19	75.249	6.335	-1.5	Cytoplasmic
GrLACS2	Gorai.002G214200.1	Long chain acyl-CoA synthetase 2	2	PF00501(2)	Chr02 : 56,300,157-56,305,197	5041	2064	687	18	17	77.243	5.662	-4.5	Nuclear
GrLACS4.1	Gorai.003G080500.1	Long chain acyl-CoA synthetase 4	1	PF00501	Chr03 : 19,753,937-19,760,524	6588	1989	662	19	18	73.72	7.036	3.5	Cytoplasmic
GrLACS4.2	Gorai.007G026300.1	Long chain acyl-CoA synthetase 4	1	PF00501	Chr07 : 1,819,563-1,827,576	8014	1992	663	20	19	74.192	6.061	-4	Cytoplasmic
GrLACS4.3	Gorai.008G254100.1	Long chain acyl-CoA synthetase 4	1	PF00501	Chr08 : 53,730,106-53,733,077	2972	1446	481	12	11	53.716	7.263	5.5	Cytoplasmic
GrLACS7.1	Gorai.002G023800.1	Long chain acyl-CoA synthetase 7, peroxisomal	1	PF00501	Chr02 : 1,703,747-1,710,970	7224	2145	714	23	22	78.886	6.646	1.5	Chloroplast
GrLACS7.2	Gorai.002G023900.1	Long chain acyl-CoA synthetase 7, peroxisomal	1	PF00501	Chr02 : 1,715,513-1,724,249	8737	2094	697	23	22	76.478	7.892	10.5	Chloroplast
GrLACS7.3	Gorai.006G052200.1	Long chain acyl-CoA synthetase 7, peroxisomal	1	PF00501	Chr06 : 18,759,444-18,770,722	11279	2163	720	23	22	79.643	8.052	13	Nuclear
GrLACS7.4	Gorai.007G342400.1	Long chain acyl-CoA synthetase 7, peroxisomal	1	PF00501	Chr07 : 56,769,829-56,783,864	14036	2142	713	24	23	78.999	7.149	5.5	Mitochondrial
GrLACS8	Gorai.001G098700.1	Long chain acyl-CoA synthetase 8	1	PF00501	Chr01 : 11,095,790-11,101,910	6121	2196	731	12	11	80.371	8.153	12.5	Nuclear
GrLACS9.1	Gorai.009G245600.1	Long chain acyl-CoA synthetase 9, Chloroplastroplastic	1	PF00501	Chr09 : 19,741,293-19,747,644	6352	2076	691	12	11	75.52	8.072	10	Chloroplast
GrLACS9.2	Gorai.010G050200.1	Long chain acyl-CoA synthetase 9, Chloroplastroplastic	1	PF00501	Chr10 : 5,653,885-5,659,227	5,343	2076	691	12	11	75.393	7.056	3.5	Chloroplast

## Sheet: G. arboreum
Table S1. Detailed information of GhLACS identified gene in G. arboreum
Gene Name	Gene Id	Description	No/Domain	Pfam Domain List	Chromosomal localization	Gene (bp)	CDS (bp)	Protein(aa)	Exon	Intron	MWa (kDa)	pI	Charge	Subcellular localization
GaLACS1	Ga07G1444.1	Long chain acyl-CoA synthetase 1	1	PF00501	Chr07 : 26,816,521-26,821,502	4982	1989	662	19	18	74.484	6.57	0.5	Cytoplasmic
GaLACS2	Ga02G1282.1	Long chain acyl-CoA synthetase 2	1	PF00501	Chr02 : 90,260,381-90,265,105	4725	1986	661	19	18	74.108	6.022	-2.5	Nuclear
GaLACS4.1	Ga01G1755.1	Long chain acyl-CoA synthetase 4	1	PF00501	Chr01 : 81,709,894-81,715,898	6005	1989	662	19	18	73.669	6.873	2.5	Cytoplasmic
GaLACS4.2	Ga11G3875.1	Long chain acyl-CoA synthetase 4	1	PF00501	Chr11 : 122,423,561-122,429,950	6390	1992	663	19	18	74.164	5.936	-5	Cytoplasmic
GaLACS7.1	Ga01G0248.1	Long chain acyl-CoA synthetase 7, peroxisomal	1	PF00501	Chr01 : 1,921,378-1,938,980	17603	1935	644	21	20	70.884	6.666	1.5	Chloroplast
GaLACS7.2	Ga01G0249.1	Long chain acyl-CoA synthetase 7, peroxisomal	1	PF00501	Chr01 : 1,946,311-1,954,508	8198	2094	697	23	22	76.4	7.897	11	Chloroplast
GaLACS7.3	Ga09G0768.1	Long chain acyl-CoA synthetase 7, peroxisomal	1	PF00501	Chr09 : 55,448,076-55,458,140	10065	2148	715	23	22	79.034	8.156	13.5	Nuclear
GaLACS7.4	Ga11G0445.1	Long chain acyl-CoA synthetase 7, peroxisomal	1	PF00501	Chr11 : 5,971,972-5,978,970	6999	2106	701	23	22	77.786	6.77	2	Chloroplast
GaLACS8	Ga14G2221.1	Long chain acyl-CoA synthetase 8	1	PF00501	tig00019444 : 76,052-80,347	4296	2040	679	11	10	74.932	10	7.949	Cytoplasmic
GaLACS9.1	Ga05G2496.1	Long chain acyl-CoA synthetase 9, chloroplastic	1	PF00501	Chr05 : 23,978,810-23,988,496	9687	2076	691	11	10	75.456	7.649	7	Chloroplast
GaLACS9.2	Ga06G0435.1	Long chain acyl-CoA synthetase 9, chloroplastic	1	PF00501	Chr06 : 5,650,941-5,654,865	3925	2076	691	11	10	75.226	6.786	2	Chloroplast
		Gh_LACS8.2_GH_D07G0958 in the tree
		Couldn't find ID Gh_LACS9.4_GH_D06G0458 in the tree
		Couldn't find ID Ga_LACS7.3_Ga09G0768 in the tree
		Couldn't find ID Ga_LACS1_Ga07G1444 in the tree

## Sheet: Total
Chr. No	Ga	Gh-At	Gb-At	Gr	Gh-Dt	Gb-Dt	Total
Chr. 1	3	3	2	2	3	2	15
Chr. 2	1	1	1	3	0	0	6
Chr. 3	0	0	0	1	1	1	3
Chr. 4	0	0	0	0	0	0	0
Chr. 5	1	1	1	0	1	1	5
Chr. 6	1	1	1	1	1	1	6
Chr. 7	1	2	2	2	2	2	11
Chr. 8	0	0	0	1	0	0	1
Chr. 9	1	1	1	1	1	1	6
Chr. 10	0	0	0	1	0	0	1
Chr. 11	2	2	2	0	2	2	10
Chr. 12	0	0	0	0	0	0	0
Chr. 13	0	0	0	0	0	0	0
Scaffolds	1	0	0	0	0	0	1
Total	11	11	10	12	11	10	65
