# Supplementary material for: Genome-Wide Analysis and Functional Characterization of LACS Gene Family Associated with Lipid Synthesis in Cotton (Gossypium spp.)
Source: Int J Mol Sci. 2023 May 10;24(10):8530. doi: 10.3390/ijms24108530 (PMC10218317; doi:10.3390/ijms24108530)
Supplement: Supplementary file 1 [file ijms-24-08530-s001.zip › Table S2. Primers for qRT-PCR.xlsx]

## Sheet: Sheet1
Table S2. Primers used in the research.
Name	Primer Sequence
LACS9.4-F	TTCTTGGTGGTCGCATTCGA
LACS9.4-R	AGCACCAAGGCAGATGTTGA
LACS8.1-F	CCAGAACTGTGTGGCAAAGC
LACS8.1-R	TCAGGTGTCCATGGTTCTGC
LACS7.7-F	GCCAACCAAAACCAGACGAC
LACS7.7-R	ACAGTTAAGGAGAAGCCGGC
LACS7.2-F	TGTTTTGAAAGCATGGGCCG
LACS7.2-R	ATATCAGCCAGGACAGCAGC
LACS7.4-F	GGCGAATACATAGCACCGGA
LACS7.4-R	AGGTTCCACTGCAACTACCG
LACS1.2-F	CCCTCCACCTGATCCTGAGA
LACS1.2-R	TTTCGCCATCCAAGCATCCT
LACS2.2-F	TCCCACAGGACAAAGCATCC
LACS2.2-R	CCGCAGAAACTCCTCCACAT
LACS4.4-F	GTTGCTGTCGAGAACCTGGA
LACS4.4-R	CAGCGTTCAAGTGCTTGCTT
GhUBQ7-F	GAAGGCATTCCACCTGACCAAC
GhUBQ7-R	CTTGACCTTCTTCTTCTTGTGCTTG
