# Supplementary material for: Genome-Wide Analysis and Functional Characterization of LACS Gene Family Associated with Lipid Synthesis in Cotton (Gossypium spp.)
Source: Int J Mol Sci. 2023 May 10;24(10):8530. doi: 10.3390/ijms24108530 (PMC10218317; doi:10.3390/ijms24108530)
Supplement: Supplementary file 1 [file ijms-24-08530-s001.zip › Table S3. Subgroup classifications of LACS proteins.xlsx]

## Sheet: Sheet4
Table S3. The 25 species and the groups in which they are clustered.
Classify	Species	Name of gene	Group
alga	Ectocarpus siliculosus	Esi_LACS	ungrouped
	Galdieria sulphuraria	Gsu_LACS_	ungrouped
bryophytes	Physcomitrella patens	Ppa_LACS4	ungrouped
		Ppa_LACS6	Group D
		Ppa_LACS9.1	Group F
		Ppa_LACS9.2	Group F
fern(1)	Selaginella moellendorffii	Smo_LACS4	ungrouped
		Smo_LACS6.1	Group D
		Smo_LACS6.2	Group D
		Smo_LACS9.1	Group F
		Smo_LACS9.2	Group F
monocotyledon	Triticum Urartu	Tur_LACS1	Group A
		Tur_LACS2	Group B
		Tur_LACS3	Group C
		Tur_LACS4	Group C
		Tur_LACS7	Group D
		Tur_LACS8	Group E
		Tur_LACS9	Group F
	Ananas comosus	Aco_LACS1	Group A
		Aco_LACS2	Group B
		Aco_LACS3	Group C
		Aco_LACS4	Group C
		Aco_LACS6	Group D
		Aco_LACS7	Group D
		Aco_LACS8	Group E
		Aco_LACS9	Group F
	Musa acuminate	Mac_LACS1	Group A
		Mac_LACS2	Group B
		Mac_LACS4	Group C
		Mac_LACS6	Group D
		Mac_LACS9	Group F
	Oryza sativa	Osa_LACS1	Group A
		Osa_LACS2	Group B
		Osa_LACS4	Group C
		Osa_LACS6	Group D
		Osa_LACS8	Group E
		Osa_LACS9	Group F
	Zea may	Zm_LACS4	Group C
		Zm_LACS9	Group F
	Elaeis guineensis	Eg_LACS1	Group A
		Eg_LACS2	Group B
		Eg_LACS4	Group C
		Eg_LACS6	Group D
		Eg_LACS9	Group F
dicotyledon	A. thaliana	Ah_LACS1	Group A
		Ah_LACS2	Group B
		Ah_LACS4	Group C
		Ah_LACS5	Group C
		Ah_LACS6	Group D
		Ah_LACS8	Group E
		Ah_LACS9	Group F
	G. hirsutum	Gh_LACS1.1	Group A
		Gh_LACS1.2	Group A
		Gh_LACS2.1	Group B
		Gh_LACS2.2	Group B
		Gh_LACS4.1	Group C
		Gh_LACS4.2_	Group C
		Gh_LACS4.3	Group C
		Gh_LACS4.4	Group C
		Gh_LACS7.1	Group D
		Gh_LACS7.2	Group D
		Gh_LACS7.3	Group D
		Gh_LACS7.4	Group D
		Gh_LACS7.5	Group D
		Gh_LACS7.6	Group D
		Gh_LACS7.7	Group D
		Gh_LACS7.8	Group D
		Gh_LACS8.1	Group E
		Gh_LACS8.2	Group E
		Gh_LACS9.1	Group F
		Gh_LACS9.2	Group F
		Gh_LACS9.3	Group F
		Gh_LACS9.4	Group F
	G. barbadense	Gb_LACS1.1	Group A
		Gb_LACS1.2	Group A
		Gb_LACS4.1	Group C
		Gb_LACS4.2	Group C
		Gb_LACS4.3	Group C
		Gb_LACS4.4	Group C
		Gb_LACS7.1	Group D
		Gb_LACS7.2	Group D
		Gb_LACS7.3	Group D
		Gb_LACS7.4	Group D
		Gb_LACS7.5	Group D
		Gb_LACS7.6	Group D
		Gb_LACS7.7	Group D
		Gb_LACS7.8	Group D
		Gb_LACS8.1	Group E
		Gb_LACS8.2	Group E
		Gb_LACS9.1	Group F
		Gb_LACS9.2	Group F
		Gb_LACS9.3	Group F
		Gb_LACS9.4	Group F
	G. raimondii	Gr_LACS1	Group A
		Gr_LACS2	Group B
		Gr_LACS4.1	Group C
		Gr_LACS4.2	Group C
		Gr_LACS4.3	Group C
		Gr_LACS7.1	Group D
		Gr_LACS7.2	Group D
		Gr_LACS7.3	Group D
		Gr_LACS7.4	Group D
		Gr_LACS8	Group E
		Gr_LACS9.1	Group F
		Gr_LACS9.2	Group F
	G. arboretum	Ga_LACS1	Group A
		Ga_LACS2	Group B
		Ga_LACS4.1	Group C
		Ga_LACS4.2	Group C
		Ga_LACS7.1	Group D
		Ga_LACS7.2	Group D
		Ga_LACS7.3	Group D
		Ga_LACS7.4	Group D
		Ga_LACS8	Group E
		Ga_LACS9.1	Group F
		Ga_LACS9.2	Group F
	Camelina sativa	Cs_LACS1	Group A
		Cs_LACS2	Group B
		Cs_LACS5	Group C
		Cs_LACS3	Group C
		Cs_LACS6	Group D
		Cs_LACS7	Group D
		Cs_LACS9	Group F
	Brassica napus	Bn_LACS1	Group A
		Bn_LACS2	Group B
		Bn_LACS4	Group C
		Bn_LACS3	Group C
		Bn_LACS5	Group C
		Bn_LACS6	Group D
		Bn_LACS7	Group D
		Bn_LACS8	Group E
		Bn_LACS9	Group F
	Sesamum indicum	Si_LACS1	Group A
		Si_LACS2	Group B
		Si_LACS4	Group C
		Si_LACS6	Group D
		Si_LACS8	Group E
		Si_LACS9	Group F
	Olea europaea	Oe_LACS2	Group B
		Oe_LACS4	Group C
		Oe_LACS6	Group D
		Oe_LACS8	Group E
		Oe_LACS9	Group F
	Helianthus annuus	Ha_LACS1	Group A
		Ha_LACS2	Group B
		Ha_LACS4	Group C
		Ha_LACS6	Group D
		Ha_LACS7	Group D
		Ha_LACS8	Group E
		Ha_LACS9	Group F
	Glycine max	Gm_LACS1	Group A
		Gm_LASC2	Group B
		Gm_LACS4	Group C
		Gm_LACS6	Group D
		Gm_LACS9	Group F
		Gm_LACS8	Group E
	Arachis hypogaea	Ah_LACS1	Group A
		Ah_LACS2	Group B
		Ah_LACS4	Group C
		Ah_LACS5	ungrouped
		Ah_LACS6	Group D
		Ah_LACS8	Group E
		Ah_LACS9	Group F
	Brassica napus	Bn_LACS1	Group A
		Bn_LACS2	Group B
		Bn_LACS3	Group C
		Bn_LACS4	Group C
		Bn_LACS5	Group C
		Bn_LACS6	Group D
		Bn_LACS7	Group D
		Bn_LACS8	Group E
		Bn_LACS9	Group F
	Camelina sativa	Cs_LACS1	Group A
		Cs_LACS2	Group B
		Cs_LACS5	Group C
		Cs_LACS3	Group C
		Cs_LACS6	Group D
		Cs_LACS7	Group D
		Cs_LACS9	Group F
	Nicotiana tabacum	Nta_LACS1	Group A
		Nta_LACS2	Group B
		Nta_LACS4	Group C
		Nta_LACS6	Group D
		Nta_LACS8	Group E
		Nta_LACS9	Group F
