# Supplementary material for: Genome-Wide Analysis and Functional Characterization of LACS Gene Family Associated with Lipid Synthesis in Cotton (Gossypium spp.)
Source: Int J Mol Sci. 2023 May 10;24(10):8530. doi: 10.3390/ijms24108530 (PMC10218317; doi:10.3390/ijms24108530)
Supplement: Supplementary file 1 [file ijms-24-08530-s001.zip › Table S4. Gene Dup 4 Genomes.xlsx]

## Sheet: G. arboreum
Table S4. Gene duplication in G. arboreum
Paralogous pairs
Gene id	Chromosomal localization			Gene id	Chromosomal localization			Pairs	WGD/segmental duplication	Singleton
Ga01G1755.1	GaChr01	81709894	81715898	Ga11G3875.1	GaChr11	122423561	122429950	Ga-Ga	3	7
Ga01G1755.1	GaChr01	81709894	81715898	Ga12G0435.1	GaChr12	3561889	3570938
Ga05G2496.1	GaChr05	23978810	23988496	Ga06G0435.1	GaChr06	5650941	5654865
Singleton
Ga14G2221
Ga09G0768
Ga01G0249
Ga01G0248
Ga11G0445
Ga07G1444
Ga02G1282

## Sheet: G. raimondii
Table S4. Gene duplication in G. raimondii
Paralogous pairs
Gene id	Chromosomal localization			Gene id	Chromosomal localization			Pairs	WGD/segmental duplication	Singleton
Gorai.003G080500.1	GrChr03	19753937	19760524	Gorai.007G026300.1	GrChr07	1819563	1827576	Gr-Gr	4	7
Gorai.003G080500.1	GrChr03	19753937	19760524	Gorai.008G254100.1	GrChr08	53730106	53733077
Gorai.007G026300.1	GrChr07	1819563	1827576	Gorai.008G254100.1	GrChr08	53730106	53733077
Gorai.009G245600.1	GrChr09	19741293	19747644	Gorai.010G050200.1	GrChr10	5653885	5659227
Singleton
Gorai.001G098700.1
Gorai.006G052200.1
Gorai.002G023900.1
Gorai.002G023800.1
Gorai.007G342400.1
Gorai.001G145200.1
Gorai.002G214200.1

## Sheet:  G. hirsutum
Table S4. Gene duplication in G. hirsutum
Paralogous pairs
Gene id	Chromosomal localization							Pairs	WGD/segmental duplication	Singleton
GH_A01G0240.1	GhA01	2119604	2134727	Gene id	Chromosomal localization			Gh-Gh	30	3
GH_A01G0240.1	GhA01	2119604	2134727	GH_A09G0738.1	GhA09	51271311	51282697
GH_A01G1967.1	GhA01	109559933	109564637	GH_D01G0229.1	GhD01	1809773	1835014
GH_A01G0240.1	GhA01	2119604	2134727	GH_D01G2065.1	GhD01	58132364	58136846
GH_A02G1129.1	GhA02	45592038	45598037	GH_D09G0678.1	GhD09	27875815	27885437
GH_A02G1129.1	GhA02	45592038	45598037	GH_A11G0241.1	GhA11	2044549	2050938
GH_A02G1129.1	GhA02	45592038	45598037	GH_A12G2553.1	GhA12	104034639	104035647
GH_A02G1129.1	GhA02	45592038	45598037	GH_D03G0938.1	GhD03	33428724	33434740
GH_A02G1129.1	GhA02	45592038	45598037	GH_D11G0243.1	GhD11	1974781	1981169
GH_A05G2348.1	GhA05	23126042	23130933	GH_D12G2572.1	GhD12	58138606	58140971
GH_A05G2348.1	GhA05	23126042	23130933	GH_A06G0487.1	GhA06	7154102	7158026
GH_A05G2348.1	GhA05	23126042	23130933	GH_D05G2369.1	GhD05	21109868	21114754
GH_A06G0487.1	GhA06	7154102	7158026	GH_D06G0458.1	GhD06	6238955	6242896
GH_A06G0487.1	GhA06	7154102	7158026	GH_D05G2369.1	GhD05	21109868	21114754
GH_A07G0965.1	GhA07	14126434	14130912	GH_D06G0458.1	GhD06	6238955	6242896
GH_A07G1407.1	GhA07	26034081	26039062	GH_D07G0958.1	GhD07	11082498	11086934
GH_A09G0738.1	GhA09	51271311	51282697	GH_D07G1394.1	GhD07	19806879	19811812
GH_A09G0738.1	GhA09	51271311	51282697	GH_D01G0229.1	GhD01	1809773	1835014
GH_A11G0241.1	GhA11	2044549	2050938	GH_D09G0678.1	GhD09	27875815	27885437
GH_A11G0241.1	GhA11	2044549	2050938	GH_A11G0241.1	GhA12	2044549	2050938
GH_A11G0241.1	GhA11	2044549	2050938	GH_D03G0938.1	GhD03	33428724	33434740
GH_A11G3368.1	GhA11	116457233	116464190	GH_D11G0243.1	GhD11	1974781	1981169
GH_A11G0241.1	GhA11	2044549	2050938	GH_D11G3384.1	GhD11	66368056	66375011
GH_A12G2553.1	GhA12	104034639	104035647	GH_D12G2572.1	GhD12	58138606	58140971
GH_A12G2553.1	GhA12	104034639	104035647	GH_D03G0938.1	GhD03	33428724	33434740
GH_D01G0229.1	GhD01	1809773	1835014	GH_D11G0243.1	GhD11	1974781	1981169
GH_D03G0938.1	GhD03	33428724	33434740	GH_D09G0678.1	GhD09	27875815	27885437
GH_D03G0938.1	GhD03	33428724	33434740	GH_D11G0243.1	GhD11	1974781	1981169
GH_D05G2369.1	GhD05	21109868	21114754	GH_D12G2572.1	GhD12	58138606	58140971
GH_D11G0243.1	GhD11	1974781	1981169	GH_D06G0458.1	GhD06	6238955	6242896
Singleton				GH_D12G2572.1	GhD12	58138606	58140971
GH_D01G2065.1
GH_A01G0241.1
GH_D01G0230.1

## Sheet:  G. barbadense
Table S4. Gene duplication in G. barbadense
Paralogous pairs
Gene id	Chromosomal localization			Gene id	Chromosomal localization			Pairs	WGD/segmental duplication	Singleton
GbM_A01G0244.1	GbA01	2190682	2205831	GbM_A09G0812.1	GbA09	47632775	47644472	Gb-Gb	29	2
GbM_A01G0244.1	GbA01	2190682	2205831	GbM_D01G0217.1	GbD01	1974877	1981497
GbM_A01G0244.1	GbA01	2190682	2205831	GbM_D09G0790.1	GbD09	29455031	29466851
GbM_A02G1275.1	GbA02	46168187	46174611	GbM_A11G0290.1	GbA11	2288305	2295093
GbM_A02G1275.1	GbA02	46168187	46174611	GbM_A12G2823.1	GbA12	98875740	98878665
GbM_A02G1275.1	GbA02	46168187	46174611	GbM_D03G1022.1	GbD03	33677027	33683528
GbM_A02G1275.1	GbA02	46168187	46174611	GbM_D11G0269.1	GbD11	1985625	1993606
GbM_A02G1275.1	GbA02	46168187	46174611	GbM_D12G2751.1	GbD12	57770577	57771698
GbM_A05G2638.1	GbA05	24020740	24027493	GbM_A06G0558.1	GbA06	8009351	8017618
GbM_A05G2638.1	GbA05	24020740	24027493	GbM_D05G2619.1	GbD05	21628378	21633560
GbM_A05G2638.1	GbA05	24020740	24027493	GbM_D06G0530.1	GbD06	6153568	6162420
GbM_A06G0558.1	GbA06	8009351	8017618	GbM_D05G2619.1	GbD05	21628378	21633560
GbM_A06G0558.1	GbA06	8009351	8017618	GbM_D06G0530.1	GbD06	6153568	6162420
GbM_A07G1056.1	GbA07	16585370	16589237	GbM_D07G1039.1	GbD07	11758833	11764988
GbM_A07G1542.1	GbA07	28925449	28932709	GbM_D07G1530.1	GbD07	20830775	20837619
GbM_A09G0812.1	GbA09	47632775	47644472	GbM_D01G0217.1	GbD01	1974877	1981497
GbM_A09G0812.1	GbA09	47632775	47644472	GbM_D09G0790.1	GbD09	29455031	29466851
GbM_A11G0290.1	GbA11	2288305	2295093	GbM_A12G2823.1	GbA12	98875740	98878665
GbM_A11G0290.1	GbA11	2288305	2295093	GbM_D03G1022.1	GbD03	33677027	33683528
GbM_A11G0290.1	GbA11	2288305	2295093	GbM_D11G0269.1	GbD11	1985625	1993606
GbM_A11G4063.1	GbA11	116738355	116745425	GbM_D11G3644.1	GbD11	66399597	66407535
GbM_A11G0290.1	GbA11	2288305	2295093	GbM_D12G2751.1	GbD12	57770577	57771698
GbM_A12G2823.1	GbA12	98875740	98878665	GbM_D03G1022.1	GbD03	33677027	33683528
GbM_A12G2823.1	GbA12	98875740	98878665	GbM_D11G0269.1	GbD11	1985625	1993606
GbM_D01G0217.1	GbD01	1974877	1981497	GbM_D09G0790.1	GbD09	29455031	29466851
GbM_D03G1022.1	GbD03	33677027	33683528	GbM_D11G0269.1	GbD11	1985625	1993606
GbM_D03G1022.1	GbD03	33677027	33683528	GbM_D12G2751.1	GbD12	57770577	57771698
GbM_D05G2619.1	GbD05	21628378	21633560	GbM_D06G0530.1	GbD06	6153568	6162420
GbM_D11G0269.1	GbD11	1985625	1993606	GbM_D12G2751.1	GbD12	57770577	57771698
Singleton
GbM_A01G0245.1
GbM_D01G0218.1
