# Supplementary material for: Genome-Wide Analysis and Functional Characterization of LACS Gene Family Associated with Lipid Synthesis in Cotton (Gossypium spp.)
Source: Int J Mol Sci. 2023 May 10;24(10):8530. doi: 10.3390/ijms24108530 (PMC10218317; doi:10.3390/ijms24108530)
Supplement: Supplementary file 1 [file ijms-24-08530-s001.zip › Table S5. Duplicated gene.xlsx]

## Sheet:  G. arboreum-G. hirsutum
Table S5. Duplicated gene between G. arboreum and G. hirsutum
Ga06G0435.1	GH_A05G2348.1
Ga06G0435.1	GH_A06G0487.1
Ga06G0435.1	GH_D05G2369.1
Ga06G0435.1	GH_D06G0458.1
Ga05G2496.1	GH_A05G2348.1
Ga05G2496.1	GH_A06G0487.1
Ga05G2496.1	GH_D05G2369.1
Ga05G2496.1	GH_D06G0458.1
Ga09G0768.1	GH_A09G0738.1
Ga09G0768.1	GH_D09G0678.1
Ga01G0248.1	GH_A01G0240.1
Ga01G0248.1	GH_A09G0738.1
Ga01G0248.1	GH_D01G0229.1
Ga01G0248.1	GH_D09G0678.1
Ga11G0445.1	GH_A11G3368.1
Ga11G0445.1	GH_D11G3384.1
Ga07G1444.1	GH_A07G1407.1
Ga07G1444.1	GH_D07G1394.1
Ga02G1282.1	GH_A01G1967.1
Ga02G1282.1	GH_D01G2065.1
Ga11G3875.1	GH_A02G1129.1
Ga11G3875.1	GH_A11G0241.1
Ga11G3875.1	GH_A12G2553.1
Ga11G3875.1	GH_D03G0938.1
Ga11G3875.1	GH_D11G0243.1
Ga11G3875.1	GH_D12G2572.1
Ga01G1755.1	GH_A02G1129.1
Ga01G1755.1	GH_A11G0241.1
Ga01G1755.1	GH_A12G2553.1
Ga01G1755.1	GH_D03G0938.1
Ga01G1755.1	GH_D11G0243.1
Ga01G1755.1	GH_D12G2572.1

## Sheet:  G. arboreum-G. barbadense
Table S5. Duplicated gene between G. arboreum and G. barbadense
Ga06G0435.1	GbM_A05G2638.1
Ga06G0435.1	GbM_A06G0558.1
Ga06G0435.1	GbM_D05G2619.1
Ga06G0435.1	GbM_D06G0530.1
Ga05G2496.1	GbM_A05G2638.1
Ga05G2496.1	GbM_A06G0558.1
Ga05G2496.1	GbM_D05G2619.1
Ga05G2496.1	GbM_D06G0530.1
Ga09G0768.1	GbM_A09G0812.1
Ga09G0768.1	GbM_D09G0790.1
Ga01G0248.1	GbM_A01G0244.1
Ga01G0248.1	GbM_A09G0812.1
Ga01G0248.1	GbM_D01G0217.1
Ga01G0248.1	GbM_D09G0790.1
Ga11G0445.1	GbM_A11G4063.1
Ga11G0445.1	GbM_D11G3644.1
Ga07G1444.1	GbM_A07G1542.1
Ga07G1444.1	GbM_D07G1530.1
Ga02G1282.1	GbM_A01G2281.1
Ga02G1282.1	GbM_D01G2177.1
Ga11G3875.1	GbM_A02G1275.1
Ga11G3875.1	GbM_A11G0290.1
Ga11G3875.1	GbM_A12G2823.1
Ga11G3875.1	GbM_D03G1022.1
Ga11G3875.1	GbM_D11G0269.1
Ga11G3875.1	GbM_D12G2751.1
Ga01G1755.1	GbM_A02G1275.1
Ga01G1755.1	GbM_A11G0290.1
Ga01G1755.1	GbM_A12G2823.1
Ga01G1755.1	GbM_D03G1022.1
Ga01G1755.1	GbM_D11G0269.1
Ga01G1755.1	GbM_D12G2751.1

## Sheet: G. raimondii-G. hirsutum
Table S5. Duplicated gene between G. raimondii and G. hirsutum
Gorai.010G050200.1	GH_A05G2348.1
Gorai.010G050200.1	GH_A06G0487.1
Gorai.010G050200.1	GH_D05G2369.1
Gorai.010G050200.1	GH_D06G0458.1
Gorai.009G245600.1	GH_A05G2348.1
Gorai.009G245600.1	GH_A06G0487.1
Gorai.009G245600.1	GH_D05G2369.1
Gorai.009G245600.1	GH_D06G0458.1
Gorai.001G098700.1	GH_A07G0965.1
Gorai.001G098700.1	GH_D07G0958.1
Gorai.006G052200.1	GH_A09G0738.1
Gorai.006G052200.1	GH_D09G0678.1
Gorai.002G023800.1	GH_A01G0240.1
Gorai.002G023800.1	GH_A09G0738.1
Gorai.002G023800.1	GH_D01G0229.1
Gorai.002G023800.1	GH_D09G0678.1
Gorai.007G342400.1	GH_A11G3368.1
Gorai.007G342400.1	GH_D11G3384.1
Gorai.001G145200.1	GH_A07G1407.1
Gorai.001G145200.1	GH_D07G1394.1
Gorai.002G214200.1	GH_A01G1967.1
Gorai.002G214200.1	GH_D01G2065.1
Gorai.008G254100.1	GH_A02G1129.1
Gorai.008G254100.1	GH_A11G0241.1
Gorai.008G254100.1	GH_A12G2553.1
Gorai.008G254100.1	GH_D03G0938.1
Gorai.008G254100.1	GH_D11G0243.1
Gorai.008G254100.1	GH_D12G2572.1
Gorai.007G026300.1	GH_A02G1129.1
Gorai.007G026300.1	GH_A11G0241.1
Gorai.007G026300.1	GH_A12G2553.1
Gorai.007G026300.1	GH_D03G0938.1
Gorai.007G026300.1	GH_D11G0243.1
Gorai.007G026300.1	GH_D12G2572.1
Gorai.003G080500.1	GH_A02G1129.1
Gorai.003G080500.1	GH_A11G0241.1
Gorai.003G080500.1	GH_A12G2553.1
Gorai.003G080500.1	GH_D03G0938.1
Gorai.003G080500.1	GH_D11G0243.1
Gorai.003G080500.1	GH_D12G2572.1

## Sheet: G. raimondii-G. barbadense
Table S5. Duplicated gene between G. raimondii and G. hirsutum
Gorai.010G050200.1	GbM_A05G2638.1
Gorai.010G050200.1	GbM_A06G0558.1
Gorai.010G050200.1	GbM_D05G2619.1
Gorai.010G050200.1	GbM_D06G0530.1
Gorai.009G245600.1	GbM_A05G2638.1
Gorai.009G245600.1	GbM_A06G0558.1
Gorai.009G245600.1	GbM_D05G2619.1
Gorai.009G245600.1	GbM_D06G0530.1
Gorai.001G098700.1	GbM_A07G1056.1
Gorai.001G098700.1	GbM_D07G1039.1
Gorai.006G052200.1	GbM_A09G0812.1
Gorai.006G052200.1	GbM_D09G0790.1
Gorai.002G023800.1	GbM_A01G0244.1
Gorai.002G023800.1	GbM_A09G0812.1
Gorai.002G023800.1	GbM_D01G0217.1
Gorai.002G023800.1	GbM_D09G0790.1
Gorai.007G342400.1	GbM_A11G4063.1
Gorai.007G342400.1	GbM_D11G3644.1
Gorai.001G145200.1	GbM_A07G1542.1
Gorai.001G145200.1	GbM_D07G1530.1
Gorai.002G214200.1	GbM_A01G2281.1
Gorai.002G214200.1	GbM_D01G2177.1
Gorai.008G254100.1	GbM_A02G1275.1
Gorai.008G254100.1	GbM_A11G0290.1
Gorai.008G254100.1	GbM_A12G2823.1
Gorai.008G254100.1	GbM_D03G1022.1
Gorai.008G254100.1	GbM_D11G0269.1
Gorai.008G254100.1	GbM_D12G2751.1
Gorai.007G026300.1	GbM_A02G1275.1
Gorai.007G026300.1	GbM_A11G0290.1
Gorai.007G026300.1	GbM_A12G2823.1
Gorai.007G026300.1	GbM_D03G1022.1
Gorai.007G026300.1	GbM_D11G0269.1
Gorai.007G026300.1	GbM_D12G2751.1
Gorai.003G080500.1	GbM_A02G1275.1
Gorai.003G080500.1	GbM_A11G0290.1
Gorai.003G080500.1	GbM_A12G2823.1
Gorai.003G080500.1	GbM_D03G1022.1
Gorai.003G080500.1	GbM_D11G0269.1
Gorai.003G080500.1	GbM_D12G2751.1
