# Supplementary material for: Genome-Wide Analysis and Functional Characterization of LACS Gene Family Associated with Lipid Synthesis in Cotton (Gossypium spp.)
Source: Int J Mol Sci. 2023 May 10;24(10):8530. doi: 10.3390/ijms24108530 (PMC10218317; doi:10.3390/ijms24108530)
Supplement: Supplementary file 1 [file ijms-24-08530-s001.zip › Table S6. Ka_Ks calculation and estimated divergence time for the LACS duplicated gene pairs.xlsx]

## Sheet: G. arboreum
Table S6. Ka/Ks calculation and estimated divergence time for the LACS duplicated gene pairs.
Seq_1	Seq_2	Ka	Ks	Ka_Ks	Divergence time(MYA)
Ga01G1755.1	Ga11G3875.1	0.08682	0.38453	0.225782	12.8177
Ga01G1755.1	Ga12G0435.1	0.49153	1.04783	0.469094	34.9276
Ga05G2496.1	Ga06G0435.1	0.0901122	0.378163	0.238289	12.6054

## Sheet: G. raimondii
Table S6. Ka/Ks calculation and estimated divergence time for the LACS duplicated gene pairs.
Seq_1	Seq_2	Ka	Ks	Ka_Ks	Divergence time(MYA)
Gorai.003G080500.1	Gorai.007G026300.1	0.0864289	0.372186	0.23222	12.4062
Gorai.003G080500.1	Gorai.008G254100.1	0.16265	0.516809	0.31472	17.227
Gorai.007G026300.1	Gorai.008G254100.1	0.188608	0.422937	0.445947	14.0979
Gorai.009G245600.1	Gorai.010G050200.1	0.0879578	0.355508	0.247414	11.8503

## Sheet: G. barbadense
Table S6. Ka/Ks calculation and estimated divergence time for the LACS duplicated gene pairs.
Seq_1	Seq_2	Ka	Ks	Ka_Ks	Divergence time(MYA)
GbM_A01G0244.1	GbM_A09G0812.1	0.124643	0.449407	0.277351	14.9802
GbM_A01G0244.1	GbM_D01G0217.1	0.00923647	0.0226083	0.408543	0.753611
GbM_A01G0244.1	GbM_D09G0790.1	0.120555	0.461809	0.26105	15.3936
GbM_A02G1275.1	GbM_A11G0290.1	0.0889692	0.385456	0.230815	12.8485
GbM_A02G1275.1	GbM_A12G2823.1	0.286213	0.735226	0.389287	24.5075
GbM_A02G1275.1	GbM_D03G1022.1	0.00589684	0.0361176	0.163268	1.20392
GbM_A02G1275.1	GbM_D11G0269.1	0.0878688	0.379933	0.231275	12.6644
GbM_A02G1275.1	GbM_D12G2751.1	0.263762	0.70681	0.373173	23.5603
GbM_A05G2638.1	GbM_A06G0558.1	0.088692	0.384411	0.230722	12.8137
GbM_A05G2638.1	GbM_D05G2619.1	0.00965161	0.0138847	0.695126	0.462823
GbM_A05G2638.1	GbM_D06G0530.1	0.0893816	0.375056	0.238315	12.5019
GbM_A06G0558.1	GbM_D05G2619.1	0.0883123	0.373267	0.236593	12.4422
GbM_A06G0558.1	GbM_D06G0530.1	0.00704456	0.0577009	0.122087	1.92336
GbM_A07G1056.1	GbM_D07G1039.1	0.011759	0.0464575	0.253114	1.54858
GbM_A07G1542.1	GbM_D07G1530.1	0.00990168	0.0332587	0.297717	1.10862
GbM_A09G0812.1	GbM_D01G0217.1	0.12423	0.432263	0.287395	14.4088
GbM_A09G0812.1	GbM_D09G0790.1	0.0142655	0.0295702	0.482427	0.985673
GbM_A11G0290.1	GbM_A12G2823.1	0.358108	0.674603	0.530843	22.4868
GbM_A11G0290.1	GbM_D03G1022.1	0.0876084	0.383517	0.228434	12.7839
GbM_A11G0290.1	GbM_D11G0269.1	0.00391646	0.0408264	0.0959295	1.36088
GbM_A11G4063.1	GbM_D11G3644.1	0.0130873	0.0412396	0.317347	1.37465
GbM_A11G0290.1	GbM_D12G2751.1	0.287556	0.508433	0.565572	16.9478
GbM_A12G2823.1	GbM_D03G1022.1	0.291964	0.760004	0.384162	25.3335
GbM_A12G2823.1	GbM_D11G0269.1	0.360985	0.675374	0.534497	22.5125
GbM_D01G0217.1	GbM_D09G0790.1	0.120145	0.444366	0.270374	14.8122
GbM_D03G1022.1	GbM_D11G0269.1	0.0865087	0.374392	0.231065	12.4797
GbM_D03G1022.1	GbM_D12G2751.1	0.263102	0.669406	0.393037	22.3135
GbM_D05G2619.1	GbM_D06G0530.1	0.0890015	0.370494	0.240224	12.3498
GbM_D11G0269.1	GbM_D12G2751.1	0.287402	0.528313	0.543999	17.6104

## Sheet: G. hirsutum
Table S6. Ka/Ks calculation and estimated divergence time for the LACS duplicated gene pairs.
Seq_1	Seq_2	Ka	Ks	Ka_Ks	Divergence time(MYA)
GH_A01G0240.1	GH_A09G0738.1	0.140068	0.477581	0.293286	15.9194
GH_A01G0240.1	GH_D01G0229.1	0.0254465	0.0361108	0.704678	1.20369
GH_A01G1967.1	GH_D01G2065.1	0.00596326	0.0327742	0.18195	1.09247
GH_A01G0240.1	GH_D09G0678.1	0.15436	0.519767	0.296979	17.3256
GH_A02G1129.1	GH_A11G0241.1	0.086795	0.374003	0.232071	12.4668
GH_A02G1129.1	GH_A12G2553.1	0.383315	0.817862	0.468679	27.2621
GH_A02G1129.1	GH_D03G0938.1	0.00261524	0.0361108	0.0724226	1.20369
GH_A02G1129.1	GH_D11G0243.1	0.0857122	0.37192	0.230459	12.3973
GH_A02G1129.1	GH_D12G2572.1	0.118963	0.449123	0.264879	14.9708
GH_A05G2348.1	GH_A06G0487.1	0.088692	0.39104	0.226811	13.0347
GH_A05G2348.1	GH_D05G2369.1	0.00965316	0.019905	0.484962	0.663499
GH_A05G2348.1	GH_D06G0458.1	0.090102	0.381609	0.236111	12.7203
GH_A06G0487.1	GH_D05G2369.1	0.0876084	0.376286	0.232824	12.5429
GH_A06G0487.1	GH_D06G0458.1	0.00704456	0.0598461	0.117711	1.99487
GH_A07G0965.1	GH_D07G0958.1	0.0123758	0.048388	0.255761	1.61293
GH_A07G1407.1	GH_D07G1394.1	0.0105705	0.0264539	0.399583	0.881796
GH_A09G0738.1	GH_D01G0229.1	0.120593	0.43797	0.275345	14.599
GH_A09G0738.1	GH_D09G0678.1	0.0365788	0.0563226	0.649453	1.87742
GH_A11G0241.1	GH_A12G2553.1	0.413357	0.51986	0.79513	17.3287
GH_A11G0241.1	GH_D03G0938.1	0.0853516	0.380946	0.224052	12.6982
GH_A11G0241.1	GH_D11G0243.1	0.00260799	0.0432019	0.0603674	1.44006
GH_A11G3368.1	GH_D11G3384.1	0.0075946	0.0439906	0.172641	1.46635
GH_A11G0241.1	GH_D12G2572.1	0.156399	0.393102	0.397857	13.1034
GH_A12G2553.1	GH_D03G0938.1	0.3901	0.845566	0.461348	28.1855
GH_A12G2553.1	GH_D11G0243.1	0.410308	0.484139	0.8475	16.138
GH_D01G0229.1	GH_D09G0678.1	0.143135	0.461416	0.310208	15.3805
GH_D03G0938.1	GH_D11G0243.1	0.0842705	0.375196	0.224604	12.5065
GH_D03G0938.1	GH_D12G2572.1	0.118946	0.479013	0.248315	15.9671
GH_D05G2369.1	GH_D06G0458.1	0.0890166	0.373507	0.238327	12.4502
GH_D11G0243.1	GH_D12G2572.1	0.15841	0.402157	0.393901	13.4052
